# Supplementary material for: The Fab region of IgG impairs the internalization pathway of FcRn upon Fc engagement
Source: Nat Commun. 2022 Oct 14;13:6073. doi: 10.1038/s41467-022-33764-1 (PMC9568614; doi:10.1038/s41467-022-33764-1)
Supplement: Supplementary file 4 — Source Data [file 41467_2022_33764_MOESM4_ESM.xlsx]

## Sheet: Figure 1a+b
		Calculated KDs									Statistics Figure 1b
			pH 6.0
			2021-02-03	2021-02-08	2021-02-11	average	SD				Label	Estimate (Log10)	SE	Degrees of freedom	T statistic	Hommel p-value	95% CI LL (log10)	95% CI UL (log10)		Estimate (= ratio)	95% CI LL	95% CI UL
		IgG1-WT	197.629	147.36	254.442	199.81	53.5743				IgG1-Fc-MST-HN vs IgG1-Fc-WT	-0.895992	0.0896656	12	-9.99261	2.16604e-06	-1.09136	-0.700628		0.12706	0.0810295	0.199238
		IgG1-MST-HN	25.2143	25.284	27.0288	25.8424	1.02805				IgG1-Fc-MST-HN vs anti-HEL IgG1-MST-HN	-0.0628495	0.042185	12	-1.48986	0.32414	-0.154763	0.0290637		0.865268	0.700224	1.06921
		IgG1-IHH	#VALUE!	#VALUE!	#VALUE!	#VALUE!	#VALUE!				IgG1-Fc-MST-HN vs anti-HEL IgG1-WT	-1.03363	0.111578	12	-9.26371	3.42626e-06	-1.27673	-0.790518		0.0925497	0.0528771	0.161988
		anti-HEL IgG1-WT	392.604	223.317	527.776	381.232	152.547				IgG1-Fc-WT vs anti-HEL IgG1-MST-HN	0.833143	0.0944906	12	8.81721	4.51594e-06	0.627266	1.03902		6.80993	4.23902	10.9401
		anti-HEL-IgG1-MST-HN	37.1274	33.8589	45.0435	38.6766	5.75099				IgG1-Fc-WT vs anti-HEL IgG1-WT	-0.137633	0.139995	12	-0.983127	0.344952	-0.442655	0.16739		0.728396	0.360865	1.47024
		IgG1-Fc-WT	270	182	363.91	271.97	90.9709				anti-HEL IgG1-MST-HN vs anti-HEL IgG1-WT	-0.970776	0.115491	12	-8.40564	6.77391e-06	-1.22241	-0.719142		0.106961	0.0599227	0.190923
		IgG1-Fc-MST-HN	30.9286	32.5347	36.4539	33.3057	2.84221				anti-biotin IgG1-MST-HN vs anti-biotin IgG1-WT	-0.877833	0.0692466	12	-12.6769	1.83245e-07	-1.02871	-0.726958		0.132485	0.0936034	0.187518
											Hypothesis test = Wald test
			pH 7.4								2-sided
			2021-02-04	2021-02-09	2021-02-12	average	SD				Hommel multiple testing correction
		IgG1-WT	#VALUE!	#VALUE!	#VALUE!	#VALUE!	#VALUE!				Overall type I error (rate) = 5%
		IgG1-MST-HN	646.506	671.67	646.506	654.894	14.5283
		IgG1-IHH	#VALUE!	#VALUE!	#VALUE!	#VALUE!	#VALUE!
		anti-HEL IgG1-WT	#VALUE!	#VALUE!	#VALUE!	#VALUE!	#VALUE!
		anti-HEL-IgG1-MST-HN	894.385	907.363	894.385	898.711	7.49323
		IgG1-Fc-WT	#VALUE!	#VALUE!	#VALUE!	#VALUE!	#VALUE!
		IgG1-Fc-MST-HN	1186.13	1288.09	1186.13	1220.11	58.8678
		* values indicate affinities in nM
		anti-Biotin WT															anti-Biotin IHH															anti-HEL IgG1-WT															anti-HEL IgG1-MST-HN
	pH 6.0	Time (s)	4 ^ FcRn 0.49nM	5 ^ FcRn 0.98nM	6 ^ FcRn 1.9nM	7 ^ FcRn 3.9nM	8 ^ FcRn 7.8nM	9 ^ FcRn 15.6nM	10 ^ FcRn 31.3nM	11 ^ FcRn 62.5nM	12 ^ FcRn 125nM	13 ^ FcRn 250nM	14 ^ FcRn 500nM	15 ^ FcRn 1000nM			Time (s)	4 ^ FcRn 0.49nM	5 ^ FcRn 0.98nM	6 ^ FcRn 1.9nM	7 ^ FcRn 3.9nM	8 ^ FcRn 7.8nM	9 ^ FcRn 15.6nM	10 ^ FcRn 31.3nM	11 ^ FcRn 62.5nM	12 ^ FcRn 125nM	13 ^ FcRn 250nM	14 ^ FcRn 500nM	15 ^ FcRn 1000nM			Time (s)	4 ^ FcRn 0.49nM	5 ^ FcRn 0.98nM	6 ^ FcRn 1.9nM	7 ^ FcRn 3.9nM	8 ^ FcRn 7.8nM	9 ^ FcRn 15.6nM	10 ^ FcRn 31.3nM	11 ^ FcRn 62.5nM	12 ^ FcRn 125nM	13 ^ FcRn 250nM	14 ^ FcRn 500nM	15 ^ FcRn 1000nM			Time (s)	4 ^ FcRn 0.49nM	5 ^ FcRn 0.98nM
		2.484	-0.9471	-0.5407	-1.335	-0.6777	-2.22	0.8607	4.044	0.1044	3.565	-0.09453	1.211	1.01			2.484	0.8498	5.022	2.802	-0.4345	-2.686	0.1953	0.3144	-3.035	-2.224	-0.1811	2.539	3.171			2.484	0.6284	4.559	-2.561	2.734	0.4333	-2.351	1.183	-0.2013	2.218	-1.476	0.8501	1.727			2.484	-0.1465	0.1844
		5.141	0.2537	0.773	-0.9065	1.621	-0.6187	-0.6388	3.836	-1.389	1.823	-0.1716	0.3456	-0.1364			5.141	0.5784	1.756	2.318	0.6342	-1.733	-1.354	1.549	-1.013	-1.133	-0.2939	-1.146	0.03584			5.141	0.5795	3.696	-1.961	2.509	-0.8001	-1.289	0.3636	-0.4523	0.1548	0.3164	1.232	1.232			5.141	-0.2438	0.4213
		7.766	0.9997	1.171	0.1384	1.177	0.5565	-0.7736	1.857	-0.4891	2.322	0.6918	0.6899	-0.7611			7.766	0.9794	0.9837	1.272	-0.8611	-0.9611	-0.6244	1.971	0.4818	-1.465	-1.188	-0.7543	-0.08759			7.766	0.3305	3.022	-0.901	1.717	0.2009	0.1531	-0.7723	0.2643	0.3205	1.182	1.451	0.06447			7.766	-1.225	1.648
		10.42	0.2307	1.709	-0.06816	0.3685	1.765	-0.01695	2.025	-0.4961	1.191	1.723	0.8564	-1.109			10.42	-0.329	0.5147	0.7915	0.09792	0.1977	-0.04178	2.224	1.532	1.429	0.2907	0.2564	0.5035			10.42	0.5621	2.473	-0.606	1.282	0.3663	0.2762	0.614	-0.6296	0.6895	0.2591	2.524	0.4114			10.42	-1.276	-0.3992
		13.05	-0.4634	0.9258	-0.5578	0.744	1.047	-0.2228	1.131	-0.2957	0.7797	-0.3188	1.321	-0.3074			13.05	-0.09754	1.407	0.7956	0.1036	0.5381	1.863	0.4455	0.9365	1.723	-0.146	-0.2012	0.5812			13.05	1.032	2.097	0.627	0.4015	0.9808	1.661	0.3373	-0.3758	1.007	-0.2344	1.6	-0.5188			13.05	0.04487	-0.6327
		15.67	-0.4381	-0.08824	0.4321	-0.7877	0.3103	-0.3613	1.282	0.9644	0.4957	0.1579	1.478	-0.623			15.67	1.309	1.17	0.5212	-0.3155	0.8124	0.2952	0.4092	0.7189	0.4705	0.009841	-0.2256	0.3582			15.67	1.385	0.5794	1.071	1.208	1.272	1.495	0.88	0.07401	1.798	0.7918	0.4191	0.5369			15.67	-0.756	0.3613
		18.3	-0.04327	-1.108	-0.6184	0.3102	0.9266	0.1078	-0.7009	-0.7485	1.471	0.5343	1.536	0.6333			18.3	-0.171	0.2265	-0.7229	-0.3489	1.298	-0.4648	0.5592	0.1597	-0.4445	1.511	-0.3106	0.641			18.3	0.8544	0.2777	0.3322	1.363	0.5975	-0.01125	0.7531	0.0979	0.6813	0.5476	0.8645	-1.506			18.3	-1.004	0.7714
		20.95	0.1761	-0.06694	-0.9336	0.6289	0.4558	-0.4088	-0.2999	-0.232	0.6575	-0.2871	1.077	-0.3024			20.95	0.7635	0.3425	0.5031	-0.9316	0.05582	-0.9906	0.74	-0.4609	0.3475	1.011	0.3886	0.7305			20.95	0.02515	0.5183	-0.744	1.91	0.8103	-0.213	0.5071	-0.9727	0.627	0.1708	0.9997	-0.8746			20.95	1.053	0.7006
		23.58	-0.8136	-0.1064	-0.5701	0.8276	0.7436	-0.8187	0.09866	-0.1937	0.3187	-1.24	-0.6786	-0.6626			23.58	1.335	0.03041	-0.06056	-0.1306	-0.6999	-0.3161	0.5771	0.0888	-0.3657	1.175	0.01169	0.1357			23.58	0.111	0.5155	-0.2942	1.11	0.4205	-0.3397	1.882	0.4367	0.1521	-0.2108	-0.4715	0.5217			23.58	0.8367	1.068
		26.2	-0.1416	0.007323	-0.7558	1.936	0.7486	-1.642	0.3076	-0.436	-0.8064	-0.5357	1.149	-0.4262			26.2	0.1918	1.68	0.6861	-1.655	-0.3081	0.6196	-0.3152	0.4956	-2.211	0.9001	0.1349	0.8573			26.2	-1.011	0.6002	-0.1844	1.13	0.05703	-0.6555	0.5229	0.6299	-1.164	0.5485	-1.139	-0.5398			26.2	-0.5259	1.087
		28.81	1.198	-0.4952	0.5692	0.9102	0.03713	0.03809	0.1086	-0.9756	0.3975	0.03419	0.7648	0.4302			28.81	-2.124	0.7284	0.3379	-0.9693	0.01389	0.1835	0.01721	0.9703	-0.5917	1.178	0.651	1.094			28.81	-0.6774	-0.749	0.5825	-0.1027	-0.5726	-0.4473	0.9114	0.8775	-1.571	-0.3949	0.04159	0.5845			28.81	0.5816	0.2743
		31.44	0.7857	-0.4249	0.6293	0.4832	-0.7559	0.8355	0.537	0.1202	0.8072	-0.1664	0.7563	0.08172			31.44	-1.419	0.1621	0.897	1.082	0.01878	-0.05312	0.6116	-0.1773	0.5373	0.9479	0.7872	1.302			31.44	-0.2543	-0.958	0.2048	0.04463	0.3453	0.3262	-0.2218	-0.4438	-1.854	0.3165	-0.5924	0.721			31.44	-0.1569	0.1092
		34.06	0.1776	-0.3748	1.694	0.07739	-0.7703	-0.04104	0.09388	-0.7326	0.1756	0.7406	-0.9977	-0.2894			34.06	-0.5194	-0.02868	0.355	0.7223	-0.8936	1.106	0.06094	0.9532	1.83	-0.1222	0.8113	-0.4136			34.06	1.461	-0.06849	0.1993	-0.2937	0.5888	1.384	-0.8087	-0.7631	-0.6864	-0.1046	0.5326	0.3744			34.06	0.6965	-0.08559
		36.69	-0.262	-0.437	0.146	-0.7685	-0.1242	-0.1104	0.4529	-0.1353	0.04817	-0.1732	-1.109	0.3806			36.69	0.1059	-0.2826	0.009452	0.9984	-0.3645	-0.1385	-0.2445	-0.1732	1.173	-1.363	0.1989	-1.075			36.69	0.478	0.2774	-1.583	-0.859	0.6705	0.1811	-0.1214	0.7075	0.07865	0.3639	0.6104	0.1665			36.69	0.8775	0.01603
		39.31	-0.04658	0.3395	-0.4381	-1.037	0.2357	0.402	-0.1011	1.839	-1.217	0.08307	-0.8443	0.002786			39.31	0.9558	-0.7855	-0.6865	0.8539	-0.1405	0.231	-0.6507	0.2696	0.2587	-1.742	-0.8815	-1.916			39.31	-0.3604	-0.5432	0.04241	-0.4281	-0.637	-0.4542	-0.9262	0.9549	1.694	-0.3942	-0.2748	0.4078			39.31	-0.8685	-1.708
		41.94	-1.031	1.449	-0.5564	-1.479	-0.7072	0.6813	-0.219	1.143	-0.9505	0.5409	-0.8348	0.152			41.94	0.8815	-0.07348	-1.073	0.1052	0.02237	-0.01998	-0.3873	-1.049	-0.2508	-1.769	-0.726	-1.356			41.94	-0.6262	0.03317	0.5486	-1.426	-1.461	0.1906	-0.9799	-0.7579	1.418	0.1099	0.1764	0.1446			41.94	-1.489	-1.202
		44.56	-1.262	1.217	0.8339	-1.889	-0.79	0.9566	-0.2776	0.3516	-0.9023	0.4691	-0.8188	0.4602			44.56	-1.877	-2	-0.2461	0.2731	0.998	-0.1572	-0.9683	-1.076	-0.2833	-1.726	-1.065	-0.1131			44.56	-0.5229	0.09634	0.8961	-2.447	-0.8194	0.03947	-1.518	-0.767	0.6255	-0.9527	-0.7472	-0.1424			44.56	-0.9097	-1.03
		47.19	-0.04585	1.202	-0.2279	-1.504	-0.3661	1.015	-0.4131	0.06552	0.2634	-1.203	-0.4033	0.002878			47.19	-1.149	-0.892	0.449	0.4017	-1.009	0.3051	-0.6126	-0.2555	-0.5767	-0.05345	-0.1938	-0.8142			47.19	-0.2334	-1.027	0.234	-1.655	0.2847	0.1396	-2.761	-0.9475	-0.4312	-0.7954	-0.9286	-0.09754			47.19	-0.4056	-0.5289
		49.81	0.02249	-0.2979	0.1138	-2.98	-1.187	1.214	-0.2893	-1.524	-0.4686	-1.732	-0.1976	-0.5288			49.81	0.1212	0.2498	2.075	-1.569	-0.6894	-0.8742	0.4331	0.2189	1.358	-0.1023	0.3906	-1.428			49.81	0.1886	-0.9988	-0.03111	-1.178	-0.3671	-0.01329	-2.924	-1.07	-0.4008	-1.07	-0.5361	-1.416			49.81	-1.002	0.5547
		52.44	-0.994	-0.019	-0.1509	-2.318	-0.6016	0.7609	-0.04319	-0.864	-0.2646	-0.9617	-0.03288	0.02638			52.44	-0.947	-0.9444	1.848	-1.463	-1.656	-0.739	-0.05266	-0.04456	0.3343	0.3954	0.2894	-0.8051			52.44	-0.2404	-0.6485	0.7806	-0.535	-0.0979	-0.3425	-2.024	-2.716	0.3382	-1.733	0.5228	-0.9997			52.44	-1.648	1.178
		55.06	-1.814	0.649	0.5245	-2.4	0.3549	0.6047	-0.6754	0.1221	0.3812	-0.5767	-0.776	-1.165			55.06	0.004293	-0.7828	2.073	-0.6771	-2.006	-1.366	-0.4709	0.236	-0.3437	0.09587	-0.5818	0.6125			55.06	-0.9799	-0.8457	1.149	0.3074	-0.8608	-1.597	-1.449	-2.215	-0.9887	-0.6377	-0.04428	-1.495			55.06	-2.871	1.092
		57.69	-2.137	-0.3426	0.8877	-2.262	-0.03547	0.5935	-0.8885	-1.496	-0.3207	-1.263	-1.392	-0.9489			57.69	-0.008738	0.05822	2.651	-0.7016	-1.175	-0.7436	-1.202	-0.09303	-0.7961	1.414	0.7468	-0.2155			57.69	-1.119	-0.06411	-0.004423	-0.004791	-1.527	-0.8663	-2.371	-1.388	-0.8468	-1.393	-0.4102	-1.782			57.69	-2.242	-0.4085
		60.31	-2.467	-0.5625	0.593	-1.755	-0.5061	0.2912	-1.157	-1.594	-0.6724	-1.008	-1.261	-0.8772			60.31	0.3028	-0.2833	2.193	-1.338	-0.2905	-1.094	-0.9429	-1.012	-1.418	1.128	1.646	-0.3558			60.31	-2.006	-0.09096	0.1139	-0.3101	-1.548	-1.314	-2.806	-0.7185	-0.02072	-0.7306	1.168	-1.887			60.31	-1.783	0.04805
		63.03	-2.793	-0.5791	-0.2689	-1.349	-1.136	-0.09124	-0.3948	-1.252	0.1341	-0.1885	-1.567	-0.3217			63.03	-0.09027	-0.6284	1.658	-0.5865	-0.6633	-0.9705	-1.05	-1.046	-1.317	0.6849	0.7212	-0.8719			63.03	-1.724	-1.199	0.6219	-0.02339	-0.2316	-0.5451	-2.633	-0.4894	0.206	-2.097	0.6318	-2.641			63.03	-1.651	-0.4105
		65.66	-3.691	-0.8297	-0.3769	-1.793	0.2507	0.393	-0.2999	-0.9194	-0.3667	-0.8354	-2.863	-0.3861			65.66	-0.1247	-0.6959	2.631	-0.4821	-0.3788	-0.2664	-0.6577	0.6206	-2.212	0.1256	0.3738	-0.2483			65.66	-1.241	-1.142	0.3229	-0.0182	0.734	-0.2768	-0.6402	-0.7276	-0.8221	-1.794	1.036	-1.592			65.66	-2.07	-0.4656
		68.31	-0.7129	-3.635	-1.656	-2.218	1.107	0.5443	1.333	-0.4024	2.468	-2.697	-3.297	-0.8544			68.31	-4.678	-0.9762	3.011	-2.832	4.505	-3.264	0.3303	-1.155	3.58	-0.576	-2.004	-0.9167			68.31	-1.65	-2.165	-1.231	1.571	0.884	-2.103	1.704	-3.318	-0.0278	-1.744	-0.05036	-0.9427			68.31	-0.7336	-0.7376
		71	0.7808	0.2836	3.851	-3.277	2.522	2.894	12.39	9.201	39.61	46.48	78.57	121.8			71	3.747	0.4589	6.021	-0.8283	-1.714	1.471	1.759	7.239	1.213	6.32	8.903	14.59			71	1.825	2.091	2.681	-1.58	0.7701	0.8291	2.351	6.373	16.1	17.13	24.74	36.99			71	0.05406	3.162
		73.66	-1.67	-4.071	-0.7318	-3.135	5.828	8.037	28.27	39.37	86.39	127.9	199.8	296.2			73.66	-0.01124	-0.6929	4.688	-4.438	-1.116	-1.049	2.954	2.136	0.9444	3.524	6.044	11.82			73.66	-1.556	-1.728	0.3758	-3.322	4.157	-1.263	11.26	15.91	41.96	63.29	109.6	182.7			73.66	-0.4732	2.123
		76.28	-5.839	-2.447	-0.6569	-0.326	8.686	16.56	39.73	64.18	118.2	176.5	269.1	379.7			76.28	-0.284	0.2967	-0.5473	-3.812	-4.983	-0.2838	1.418	0.2633	4.535	2.951	7.889	12.72			76.28	-2.46	-0.4424	-1.02	0.4922	3.047	4.74	15.26	29.18	62.97	101.6	167	265			76.28	-2.658	1.926
		78.91	-5.879	1.894	-0.4081	0.08215	10.95	22.48	45.39	79.18	138.6	206.3	301.3	412.4			78.91	-0.05978	-1.028	0.5092	-1.9	-0.1034	-0.5393	0.4435	1.569	2.684	4.193	9.486	13.44			78.91	-1.088	-0.7505	0.5636	0.9991	0.9681	7.164	18.85	38.5	75.34	119.1	195.5	299.3			78.91	-1.985	0.24
		81.53	-4.77	1.679	1.707	0.81	11.51	25.19	52.31	91.32	155.6	222.2	315.5	428.2			81.53	-1.099	1.208	0.3296	-2.533	0.06218	-1.791	0.3606	-3.169	2.186	3.95	8.759	13.83			81.53	-2.354	-1.494	1.364	-0.4364	4.358	9.051	20.98	44.08	85.18	132.2	208.5	316.1			81.53	-0.2431	0.5377
		84.14	-2.119	1.169	0.1207	3.105	12.29	28.75	55.87	98.95	163.7	236.3	329.4	437.8			84.14	-0.1541	0.5904	-0.4934	-1.989	-1.536	-0.1875	0.2422	-0.6314	1.592	3.491	8.465	14.39			84.14	-2.061	-1.195	-1.779	-0.4745	6.811	10.15	25.17	49.42	88.88	139.5	221.6	324.8			84.14	-1.005	0.63
		86.77	-1.993	-0.5002	0.1672	2.733	14.42	30.13	61.1	105.7	170.9	245.7	339.1	448.3			86.77	-3.8	-0.2339	2.065	-0.5816	-0.02248	2.028	0.5179	-0.8722	-0.4289	2.968	6.669	16.89			86.77	-2.141	-0.6227	1.195	2.699	5.551	10.8	23.9	53.43	95.67	147.3	226.7	334.9			86.77	-1.006	2.442
		89.42	0.1757	2.218	1.011	3.766	15.27	33.44	62.97	114.4	180	254.7	348.9	454.4			89.42	-1.601	-0.8552	3.421	2.989	-0.9179	-0.0674	-0.6034	-1.927	0.1638	4.292	6.717	13.7			89.42	-2.302	-1.584	0.6052	-0.09331	5.526	12.14	24.03	56.2	100.6	154.9	234.6	341.5			89.42	-0.5458	1.147
		92.05	-3.114	-1.024	2.514	4.509	16.31	31.62	68.12	117.6	190.5	264.6	356.9	460.7			92.05	0.04143	-0.2014	3.446	0.3109	-0.1611	2.657	-0.9309	0.2958	-1.094	6.054	9.687	11.65			92.05	-2.874	0.4199	-1.207	1.529	2.933	10.73	27.46	61.01	106.1	162.9	241.6	346.6			92.05	-1.598	0.606
		94.67	-2.803	0.3169	1.386	6.78	15.72	33.69	70.18	123.3	197.9	273.6	363.9	464.9			94.67	-1.378	-0.04108	2.249	-1.51	-0.2283	-0.3506	-0.2488	2.107	-0.02701	2.79	6.666	12.38			94.67	-2.174	-1.954	-2.842	0.9683	3.589	13.23	26.93	63.16	111.7	168.2	247.2	354.6			94.67	-2.289	-0.1587
		97.3	-2.098	0.07042	2.31	6.197	15.12	36.15	73.42	132.5	205.1	280.3	370.2	472.6			97.3	-2.436	-1.167	2.085	0.3582	-1.981	-2.596	1.671	3.225	3.234	2.823	9.528	12.65			97.3	-2.93	-1.293	-3.44	1.158	2.641	10.8	27.7	66.73	119.9	175.1	253.5	360.7			97.3	-1.863	1.164
		99.92	-2.532	1.075	1.397	8.057	17.15	35.33	74.94	134.2	211.9	289.6	375	475.8			99.92	-0.7215	1.175	3.252	-1.446	-2.165	0.3331	0.5309	3.007	3.594	3.198	10.24	14.65			99.92	-1.666	-1.087	-2.18	0.1761	2.002	14.16	28.98	69.51	125.3	182.8	258.7	363.7			99.92	-0.5715	1.957
		102.5	-1.707	-1.771	0.476	7.098	17.21	37.76	77.74	140.1	221.9	295.3	382	481.4			102.5	-3.026	-3.069	2.702	-2.075	-2.824	-0.3828	2.097	-0.3261	3.542	6.269	10.31	14.21			102.5	0.5259	-0.2059	-1.239	1.45	2.515	13.47	32.55	71.28	129.2	185.3	265.5	369			102.5	-0.4611	0.2497
		105.2	-0.5166	-1.703	1.834	6.575	17.73	37.93	81.97	145.8	228.3	305.6	387.8	488			105.2	-2.2	1.034	1.592	-1.71	-0.2315	2.005	-0.2731	-0.3183	2.746	3.364	10.4	12.16			105.2	0.1877	-1.12	0.09381	-0.7474	1.626	13	31.63	75.7	135.2	190.2	270.3	374.1			105.2	1.775	0.3527
		107.8	-2.263	-0.8419	2.795	6.335	15.34	42.34	84.08	149.6	235.7	309.7	392.3	491.1			107.8	1.089	-1.603	-0.5084	-1.064	-0.04715	0.3461	-1.171	0.7811	0.8891	3.052	9.759	16.2			107.8	0.1673	0.4657	-0.3676	1.249	1.762	11.61	33.89	77.35	138.6	196.2	275.4	378.9			107.8	0.3289	1.143
		110.4	-2.264	0.4748	2.459	8.718	15.28	44.74	85.06	154.3	239.5	319.6	397.2	497.8			110.4	-1.811	-2.179	0.06377	-3.519	-2.693	2.903	-0.8622	0.2346	2.013	6.167	7.791	13.33			110.4	-2.854	3.597	-2.936	0.6619	2.573	13.5	32.27	79.18	143.9	203.7	277.6	382.9			110.4	-0.4179	4.438
		113	-3.884	0.2545	4.339	8.665	18.73	45.07	85.54	159.3	246.9	324.6	404.3	501.9			113	0.3172	-1.595	0.0864	-1.229	-1.13	3.284	0.2349	1.842	1.963	5.039	8.015	13.84			113	-2.265	-0.6161	-0.3943	0.9561	6.081	13.47	32.73	80.67	147.4	206.7	282.6	389.3			113	-1.362	2.705
		115.7	-2.858	0.5426	1.72	8.087	18.5	42.43	88.06	164.9	252.3	329.7	410	502.1			115.7	-1.59	-2.625	1.977	-1.434	1.985	0.1706	-1.068	3.965	0.7231	4.093	10.87	12.37			115.7	-1.907	0.07775	0.2318	-0.6082	4.906	10.39	33.42	84.27	149.3	211.3	285.9	390.8			115.7	-2.311	2.676
		118.4	-0.7929	0.09682	2.373	8.409	17.77	42.5	90.84	169.5	257.9	336.1	412.2	507.9			118.4	0.02832	-0.6466	-0.5217	-1.913	-0.03694	-2.994	1.604	1.371	2.196	5.048	10.39	13.28			118.4	-0.1983	0.7087	-0.1932	-0.316	6.733	9.596	34.16	84.48	155.7	215.4	288.5	396.8			118.4	-1.706	4.244
		121	-1.667	-0.8562	1.734	8.372	17.59	42.61	91.36	170.2	264.2	340.2	416.6	513.7			121	-0.3518	-2.288	1.293	-2.848	-3.068	-0.8902	1.33	2.664	1.622	6.422	8.864	12.69			121	-2.822	-0.2475	-0.5125	1.717	2.888	10.47	34.49	88.19	162.8	218.3	295.2	400.5			121	-1.465	1.778
		123.7	-1.39	-0.605	-1.504	7.313	19.35	44	93.29	176.5	270.6	344.3	421.9	518.5			123.7	-1.023	-1.495	-0.5156	-2.81	0.5575	-1.74	0.1827	0.1608	3.57	4.739	10.03	14.56			123.7	-0.9868	0.3812	-0.1907	-1.869	1.57	10.39	35.07	90.44	167.4	223.9	298.9	403.9			123.7	-0.3349	1.833
		126.3	-2.047	-2.499	1.497	5.438	20.02	43.94	89.55	177.2	275.4	352.5	425.4	520.8			126.3	-0.6216	-0.1436	0.153	-1.523	-0.09685	1.705	0.6387	-0.3033	4.151	6.016	7.198	15.2			126.3	-1.957	-0.7516	-0.5108	-0.9285	3.028	12.02	36.12	92.51	168.4	227.8	303.9	408.6			126.3	1.414	4.873
		129	-2.519	-2.259	2.233	5.511	20.09	45.16	92.11	181.4	277.7	354.8	430.5	522.8			129	-1.097	-1.642	0.5637	-2.739	-2.687	1.077	-1.675	2.778	2.461	5.864	9.597	13.97			129	-1.49	-2.473	-1.576	0.3103	1.95	10	34.5	95.56	171.4	233.1	309	412.5			129	-1.607	1.531
		131.6	-2.998	-1.445	4.156	5.307	16.93	43.75	93.57	184.9	284.7	359.6	432.5	528.7			131.6	-2.188	-2.517	2.769	-0.7751	-1.473	-2.017	-3.615	3.191	1.249	4.159	8.999	14.55			131.6	-2.608	-1.703	-1.418	1.025	3.333	11.43	35.09	96.19	175.5	237.1	314.4	415.1			131.6	-0.3618	3.367
		134.3	-0.8359	-0.8344	4.476	6.046	18.76	44.15	96.23	187.2	289.4	366	438.8	532.6			134.3	-0.5807	-0.1148	2.033	-2.906	1.521	0.2648	-3.11	3.346	0.6572	3.716	8.341	16.04			134.3	-2.469	-0.3789	-1.156	-0.6409	2.198	11.94	36.08	98.45	180.5	240.2	315.7	417.1			134.3	-2.034	1.3
		137	-2.815	0.9246	3.327	4.056	18.69	43.35	97.02	192.1	292.2	368.9	441.8	532.8			137	-2.695	-0.211	0.7006	-2.347	-0.5799	1.085	-1.651	-0.7179	-0.4362	5.138	8.462	15.28			137	-1.378	-0.9977	-1.422	3.081	0.5126	12.22	35.5	102.5	181.7	246.3	318.7	421.2			137	-1.278	3.723
		139.6	-4.763	1.816	1.653	7.625	19.04	43.77	97.48	192.6	297.2	375.6	447	538.1			139.6	-2.501	-2.899	3.102	-0.9062	-0.6539	1.483	-2.786	-0.6383	0.9594	4.722	7.556	15.58			139.6	-2.241	-1.747	0.1969	0.7126	1.949	12.1	37.1	103.3	187.7	247.5	322.8	425.5			139.6	-1.257	1.675
		142.3	-2.527	0.2913	0.4279	7.52	16.74	42.81	99.39	194.5	300.4	379.2	450.4	540.9			142.3	-0.1027	-2.048	0.1118	0.773	0.6286	1.205	-0.3532	-1.145	3.461	3.526	7.457	16.3			142.3	-1.274	-2.292	0.6408	1.402	3.517	9.04	36.34	105.1	189.6	253.9	328.5	430.7			142.3	-0.204	1.465
		144.9	-2.242	-0.2662	1.411	6.796	18.35	44.19	100.7	197.7	305.3	384.6	452.7	545.3			144.9	-2.826	-1.871	-1.691	-1.065	-0.2381	0.4809	-1.487	-1.698	3.158	4.913	6.622	15.06			144.9	-1.575	-0.2846	-0.6824	0.279	4.972	11.72	35.15	105.9	193.9	256.6	330.3	432.4			144.9	0.3904	3.531
		147.6	-2.314	1.43	3.035	6.426	20.67	43.53	101.9	201.5	309.3	389.1	457.8	548.4			147.6	-3.396	-2.14	0.5122	-1.034	-1.534	0.8022	-2.55	-1.024	-0.4745	4.756	10.08	14.86			147.6	-1.52	-0.02753	-3.089	-1.822	5.236	12.34	36.29	107.9	198	262.2	334.4	438			147.6	0.8945	4.307
		150.2	-3.521	2.98	2.507	4.319	22.25	46.35	100.6	207.2	313.3	391.3	461.3	552.3			150.2	-4.193	-2.203	-0.9193	-0.8426	-2.462	1.239	-2.59	-0.9271	1.51	5.174	10.21	14.6			150.2	-1.694	-0.1059	-1.966	0.3868	4.469	11.34	36.33	110.3	200	266.9	336.3	440			150.2	2.368	3.03
		152.9	-3.966	1.949	3.623	6.746	20.19	46.28	102.2	206.4	317.2	395.7	463.5	554.7			152.9	-1.507	-2.015	0.5356	-1.537	-1.842	0.2711	-0.3285	1.224	-1.117	2.552	11.31	13.01			152.9	-2.91	1.199	-1.581	1.255	4.205	10.05	37.56	112.6	202.1	268.7	340.6	445.9			152.9	-0.5987	2.91
		155.5	-2.75	2.178	0.6543	6.446	18.41	47.48	102.1	209.3	318.6	397	467.6	557.9			155.5	-2.783	-2.084	1.14	-1.474	-3.119	2.066	-1.974	1.037	0.5515	3.821	11.92	15.82			155.5	-1.436	1.028	-3.024	0.2062	2.874	11.22	38.61	114.2	203.9	271.9	346.9	449.7			155.5	0.71	3.676
		158.2	-2.136	0.4915	2.613	4.892	19.5	45.58	102.6	210.3	322.3	400.4	472.6	559.3			158.2	-2.134	-1.666	0.5581	-2.675	-1.832	1.58	-2.564	-0.2207	0.6895	2.642	8.684	16.85			158.2	-2.191	-1.775	-3.112	-1.473	3.562	10.35	37.63	114.8	206.7	274.4	348.5	450.1			158.2	-0.47	4.509
		160.9	-0.9703	0.0564	2.932	8.352	18.05	47.6	103	216.5	325.3	405.1	476.2	566			160.9	-3.341	-1.089	-0.6999	-2.473	-2.64	1.3	-0.6122	0.3182	0.8704	2.31	7.021	19.13			160.9	-2.579	-3.041	-0.7636	2.953	6.303	10.28	39.93	113.9	210.1	279.5	349.3	453.8			160.9	1.214	2.73
		163.5	0.1843	-0.4633	1.899	8.152	18.03	44.42	103	215.7	328.2	410.8	476	566.2			163.5	-2.609	-3.198	0.4392	-3.386	-3.875	-0.4275	0.1709	0.6638	1.839	4.328	6.882	17.74			163.5	-1.987	-1.642	-0.6213	2.627	7.037	8.955	34.62	114	213.9	281.1	352.6	458.8			163.5	-0.8599	3.177
		166.2	-2.988	0.7123	1.72	7.416	19.46	44.39	104.1	217.9	332.2	416	478.4	569.6			166.2	-2.599	-5.158	-0.8324	-0.532	-0.7749	0.01973	-2.227	-0.616	3.755	1.981	6.304	16.87			166.2	-3.801	0.3159	0.5336	1.612	2.118	10.12	38.37	118.1	216.4	284	356.9	461.8			166.2	-0.5738	2.3
		168.8	-3.587	-0.7197	4.232	5.075	19.03	43.38	102.8	217.6	334.8	415.5	485.2	569.4			168.8	-2.704	-3.308	-1.408	-0.9873	-1.108	0.242	1.21	-1.225	1.643	5.147	7.605	17.21			168.8	-2.484	-2.524	0.4665	-0.3358	-0.001666	9.433	37.3	117.3	218	285.8	362.1	464.9			168.8	-0.5642	2.394
		171.5	-2.867	0.1809	2.922	4.278	18.67	45.04	105	220.5	340	419.2	488.7	573.9			171.5	-2.132	-2.392	-2.642	-2.432	-0.9714	1.625	2.304	0.282	-0.5035	3.969	9.685	15.09			171.5	-2.251	-1.662	-1.778	-1.154	2.564	8.331	36.33	120.9	218.8	290.4	366.7	466.7			171.5	0.978	2.143
		174.1	-4.053	-1.085	2.589	6.044	17.54	44.66	103.5	221.9	341.6	422.7	490.1	577.5			174.1	-2.726	-1.77	-2.498	-3.138	-0.6451	1.33	-2.465	0.09711	0.558	3.141	9.371	16.56			174.1	-3.282	-1.369	1.054	1.132	2.768	8.464	35.3	121.5	220.8	291.8	367	468.7			174.1	-0.2634	3.155
		176.8	-3.896	0.6331	2.404	4.186	19.07	47.07	107.2	221.9	342.2	425.4	494	578.8			176.8	-4.253	-2.827	-0.9656	-2.688	-1.129	0.8771	-3.111	0.5359	2.449	5.973	10.63	14.81			176.8	-3.702	-0.1454	-2.302	1.372	4.021	11.91	37.11	122.3	222.1	297.2	370.9	473.3			176.8	-0.7489	3.49
		179.4	-2.957	0.5166	1.835	5.251	18.6	48.08	105.2	224.8	344.5	429.4	495.6	582.5			179.4	-5.06	-0.9781	-0.1153	-0.3559	-3.039	0.1645	-2.703	0.8536	3.902	2.75	7.899	16.85			179.4	-2.822	0.1854	-1.443	-0.1539	1.839	11.78	39.76	121.5	223.9	301.2	374.4	477.7			179.4	0.1775	2.593
		182.1	-1.504	1.485	0.9792	6.84	16.94	45.47	103.6	227.1	348.3	432.8	499.3	584.5			182.1	-4.016	-0.1861	0.5479	-1.026	-4.945	-1.773	-1.503	-0.3731	2.137	3.846	9.029	14.81			182.1	-3.189	1.228	0.02022	0.7337	3.502	10.99	36	123.4	228	303.2	378.3	481.1			182.1	-0.6186	4.273
		184.8	-4.122	0.4029	2.912	5.779	18.16	43.24	103.1	227.1	350.2	435.9	502.9	588.2			184.8	-2.25	-2.11	0.8929	-3.887	-3.536	-0.9915	-1.581	-0.624	1.548	4.003	7.309	17.5			184.8	-3.819	0.6319	-0.88	-0.2699	3.3	11.18	36.72	123.7	227.6	307.3	381.7	483.8			184.8	-1.315	4.839
		187.4	-4.392	2.555	3.429	6.328	16.77	44.7	103.3	229.2	352.7	439.3	505.5	590.6			187.4	-4.237	-1.813	2.027	-0.8717	-4.674	-0.708	-0.9707	-0.5064	-0.9742	6.803	10	15.05			187.4	-2.865	-0.7124	-0.6645	0.4281	1.699	10.02	34.88	125.1	229.9	311.5	382.4	487.2			187.4	-3.521	3.084
		190.1	-3.414	-0.5275	2.042	4.307	16.88	44.82	104.3	229.9	352.7	441.7	506.8	591.4			190.1	-1.846	-2.557	3.479	-2.062	-2.915	0.566	-1.266	0.3032	-0.5385	4.18	11.18	15.18			190.1	-2.678	-1.929	-1.355	0.3635	5.102	10.58	34.81	123	232.2	311.3	384.5	489.2			190.1	-2.944	1.882
		192.7	-3.099	-0.6657	1.483	6.084	15.79	42.32	102.9	229.5	356.2	445	510.3	594.4			192.7	0.01035	-3.652	0.7466	-2.965	-0.708	-2.252	-0.08074	-0.3264	0.4942	3.974	10.53	15.17			192.7	-4.482	-2.649	-1.023	-0.04999	1.722	9.613	34.87	126.4	234.1	315.5	389.2	492.3			192.7	-4.556	4.29
		195.4	-4.172	-0.3565	2.281	6.083	17.67	44.86	103.6	231.7	357.5	447.2	512.5	597.8			195.4	-2.948	-2.424	-0.6719	-4.533	-1.798	-0.7355	-1.976	-0.5986	0.3409	2.994	9.163	14.48			195.4	-4.224	-1.993	-0.6782	-0.7977	3.17	8.776	36.44	127.3	237	313.6	392.2	496.7			195.4	-4.827	3.342
		198	-6.434	-3.439	-0.4037	6.634	18.74	42.14	105.5	235.3	363	448.1	514.6	601.9			198	-1.889	-1.613	0.1943	-3.679	-1.445	2.233	-1.401	-0.3022	2.28	2.854	8.433	17.14			198	-5.981	-0.8448	-1.897	1.69	1.8	10.56	36.17	129	239.3	316.6	392.5	499.2			198	-4.651	3.53
		200.7	-5.108	-2.455	1.803	5.633	16.35	43.42	105.6	236.5	363.9	453.3	516.2	601.7			200.7	-1.767	-1.057	-1.268	-4.27	0.6298	0.1109	-2.762	2.044	1.135	4.067	6.683	17.17			200.7	-4.445	-1.905	-0.1172	-0.3077	2.098	10.66	32.06	127.9	241.5	320.8	395.9	501.4			200.7	-3.244	3.469
		203.3	-0.9294	-2.684	1.828	6.981	15.66	43.85	103.5	235.2	364.2	454.5	520.1	604.2			203.3	-1.522	0.02041	-2.014	-3.701	-0.6803	-2.351	-2.276	2.586	3.467	3.58	10.64	16.21			203.3	-4.251	-1.936	-2.06	-0.4652	2.726	9.323	32.64	128.1	242	323	399.9	503.8			203.3	-2.145	3.804
		206	-1.055	-1.807	1.467	6.443	19.57	44.14	105.4	237.4	366.8	457.6	525.3	605.8			206	-4.21	-2.548	0.08167	-3.368	-1.924	0.4573	1.432	0.7807	1.884	3.833	12.41	15.1			206	-2.825	-3.309	0.1174	2.394	2.753	9.684	34.22	129.3	242.9	326	402.2	506.8			206	-2.308	2.57
		208.7	-0.5198	-0.3807	2.826	6.351	18.05	43.61	107.5	240.2	366.9	457.3	524.7	607			208.7	-0.624	-3.029	2.278	-3.335	-2.841	-1.278	0.9424	-0.5293	3	3.439	6.751	17.53			208.7	-1.726	-3.317	1.161	1.158	-1.257	8.186	36.21	130.2	242.8	328.2	404.4	509.6			208.7	1.475	0.9761
		211.3	-3.108	1.917	-1.033	5.174	17.31	44.1	105.9	238.2	367.9	463	528.8	609.5			211.3	0.3811	-2.334	0.2991	-3.209	-2.247	-2.519	-0.2867	-0.3035	4.28	3.485	9.321	14.23			211.3	-3.382	-3.49	-0.9462	3.286	2.704	8.468	33.76	129.3	246	332	407.2	513.2			211.3	-0.8479	2.89
		214	-4.913	0.3269	-1.552	4.688	18.14	43.08	106.2	238.5	371.8	465.7	530.8	610.8			214	-3.442	-0.7821	2.077	-2.422	-1.366	2.46	-0.7895	-1.969	4.119	6.013	10.56	14.36			214	-2.842	-3.329	-0.6247	1.733	3.326	8.517	34.66	130.2	247	332.9	410.9	514.2			214	-3.071	1.786
		216.6	-1.834	-0.252	-0.6173	3.784	17.56	41.96	105.2	240.1	373.3	466.6	531.3	615.1			216.6	-4.724	0.7201	-0.5781	-2.486	-3.52	1.106	-1.462	-0.5367	2.639	4.79	7.105	16.43			216.6	-1.457	-1.729	0.8785	-0.325	2.653	9.218	34.04	130.2	247.4	335.6	411.7	519.2			216.6	-0.1056	3.497
		219.3	-3.247	0.3021	2.293	4.437	15.74	43.98	104.9	242.4	377.2	466.9	537.9	618.8			219.3	-4.208	1.561	0.07577	-2.437	-0.6877	-0.4536	-0.2325	4.129	2.289	5.285	5.754	18.28			219.3	-2.404	-2.339	-1.029	1.456	3.212	8.291	32.78	129.3	250.1	338.9	415.2	520.8			219.3	-0.2465	2.334
		221.9	-2.429	0.3156	1.39	5.548	13.93	43.71	104.4	240	378.5	470.3	537.4	620.5			221.9	-3.611	-0.08767	-1.073	-2.446	-3.089	-0.03392	-1.188	2.517	2.252	6.096	7.072	15.73			221.9	-4.39	-3.773	-0.07753	0.9749	1.554	7.233	33.43	130.7	252.5	342.7	415.6	524.1			221.9	-3.235	3.206
		224.6	-4.561	-1.964	0.7192	6.564	17.51	42.03	103.4	243.2	376	473.8	538.6	620.6			224.6	-1.525	-2.765	-2.666	-3.964	-2.761	-0.561	-0.2264	2.817	2.99	5.27	5.504	15.01			224.6	-2.701	-2.45	-2.1	1.817	0.9882	5.474	31.71	131.6	254.3	340.6	417.3	524.9			224.6	-1.818	1.516
		227.3	-3.123	-1.329	2.223	5.127	16.95	41.86	103.6	243.8	378.4	475.9	540.4	619			227.3	-1.399	-5.138	-3.115	-2.829	-3.188	0.2984	-2.9	1.259	3.262	3.179	6.514	16.4			227.3	-2.381	-2.553	-2.706	-0.9086	1.01	7.828	32.87	129.7	254.1	343.5	419.3	526.1			227.3	0.5127	3.647
		229.9	-4.185	0.7803	2.562	4.778	15.21	40.14	103.8	245.2	380.1	477.6	543.2	621.6			229.9	-2.31	-2.466	-0.1892	-4.238	-2.725	0.01015	-2.085	1.967	0.4426	3.575	8.021	15.75			229.9	-3.591	-0.3711	-0.6351	-0.7815	1.771	8.08	32.96	130.6	255.1	345.7	424.2	528			229.9	-1.271	3.774
		232.6	-5.817	-0.0009627	1.713	4.486	16.56	40.1	104.9	242	381.1	481	544.2	627.3			232.6	-4.45	-4.032	1.725	-5.156	-1.901	1.799	-3.219	-1.542	4.08	4.703	6.712	16.89			232.6	-4.319	-1.455	-3.55	-2.012	1.944	8.589	34.43	131.4	256.8	348.3	426.7	532.6			232.6	-0.397	2.221
		235.2	-3.859	-0.04654	2.42	5.277	16.1	41.81	105.2	243.3	383.3	482.6	547.5	626.9			235.2	-1.88	-5.895	-1.532	-6.792	-2.283	0.4074	-1.731	-0.1461	2.634	3.396	8.444	14.65			235.2	-6.201	0.2423	-0.941	-2.076	3.059	7.199	31.78	131	255.4	350.4	429.4	533.6			235.2	-1.18	5.253
		237.9	-4.497	1.352	1.418	4.158	16.54	42.1	103.6	246.5	383.3	483.9	552.7	630.4			237.9	-1.773	-4.382	-0.9679	-4.753	-1.22	-0.06462	-0.6589	0.1539	1.555	2.691	9.486	17.02			237.9	-1.514	1.265	-0.8406	-1.949	1.761	7.907	33.2	132.1	256.4	352.2	429.4	537.9			237.9	0.961	5.31
		240.5	-3.578	-1.039	1.537	3.06	15.84	42.72	104	244.5	382.3	484.6	552.5	634.1			240.5	0.1464	-4.139	0.1266	-4.632	-1.207	0.4813	-1.822	-1.267	0.1794	2.542	7.721	16.67			240.5	-3.148	-1.577	-3.682	-2.509	2.557	7.881	31.78	132.3	258.1	354.1	431.2	538.1			240.5	0.2247	6.459
		243.2	-2.586	-1.919	-0.5702	3.025	13.81	42.67	104.9	243.7	387.1	486.4	553.4	634.3			243.2	-1.38	-2.496	-0.6509	-2.648	-0.9888	1.032	-2.038	-0.02514	0.5277	4.685	8.62	15.27			243.2	-4.564	0.4246	-4.103	-1.471	2.592	5.963	31.33	132.8	261.1	355.6	436	540.6			243.2	-0.5611	4.53
		245.8	-3.167	-3.748	-0.4196	2.693	14.36	42.48	103.7	246.7	387.9	488.5	556.4	634.4			245.8	-5.126	-5.612	2.664	-3.738	-2.252	2.979	0.14	-1.9	-0.1283	4.425	7.03	16.62			245.8	-5.031	-1.169	-2.039	0.4428	1.576	5.782	30.81	132.9	259	361.4	437.2	544.5			245.8	-3.949	4.236
		248.5	-4.497	-1.889	-0.9212	4.316	14.16	40.97	101.2	245.3	387.4	492.3	558.2	637			248.5	-4.754	-1.52	2.206	-3.176	-0.387	1.111	-3.697	-2.12	0.5142	4.228	8.499	17.92			248.5	-2.027	-0.5205	-3.777	-0.162	2.851	5.624	30.46	132.6	260.3	360.9	439.9	545.5			248.5	-1.594	4.352
		251.2	-5.131	-0.1105	1.484	5.304	10.89	40.85	102.3	247.3	388	493.9	560	637.8			251.2	-4.226	-1.057	-0.2402	-3.624	-2.411	0.1075	-1.698	-1.912	2.422	3.359	8.491	17.86			251.2	-3.979	-3.877	-2.525	1.166	1.139	7.789	31.34	132	261.3	361.9	443.4	548.3			251.2	-1.078	2.907
		253.8	-4.393	0.4341	0.7508	3.091	13.03	41.27	104.5	247.5	393.1	497	559.7	641			253.8	-4.658	-2.35	0.0785	-4.319	-1.941	-1.883	1.159	-0.8455	2.229	1.885	7.808	16.39			253.8	-4.214	-3.579	-1.733	2.317	-0.1232	5.136	30.76	132.1	262.9	365.9	442.5	548.3			253.8	0.05888	-0.5089
		256.5	-3.803	0.8575	-0.9036	-0.3996	13.89	39.92	101.7	247.6	392.3	499	562.7	644.5			256.5	-3.686	-3.693	0.4718	-3.116	-4.379	-1.744	-0.2903	1.785	-0.5356	2.697	9.203	16.19			256.5	-3.337	-2.734	-3.465	-1.788	1.78	7.425	31.26	131.5	263.2	367.5	445.5	554.3			256.5	-0.7864	-0.2661
		259.1	-2.833	1.698	-0.2366	1.659	15.73	39.35	103.9	245.5	394.8	499.2	564	646.5			259.1	-2.049	-4.679	-1.866	-4.514	-1.442	0.7308	-1.081	0.5973	1.659	4.322	9.071	15.94			259.1	-4.988	-2.112	-2.637	-1.764	3.396	6.237	30.2	133.3	266.1	368.5	448.8	557.2			259.1	-2.656	2.627
		261.8	-2.682	-0.01167	-0.1243	4	14.69	39.41	102.8	245.3	394.7	500.6	567.3	648.5			261.8	-3.497	-3.057	1.728	-3.501	-2.272	0.9793	-2.245	-2.311	3.706	1.126	9.648	17.5			261.8	-5.898	-1.127	-3.602	0.4635	2.506	5.831	30.77	135.1	266.7	370	451.4	558.5			261.8	-4.395	3.898
		264.4	-4.003	1.194	-1.054	4.816	12.04	40.43	102.4	248.7	393.9	500.9	569.5	649.1			264.4	-2.928	-5.395	0.6464	-3.551	-2.798	0.883	-1.565	-1.26	0.819	3.314	6.672	17.23			264.4	-4.98	-3.206	-1.395	-0.4367	2.458	7.619	29.68	132.2	265.4	369.6	454	560.5			264.4	-2.112	2.289
		267.1	-3.554	0.301	1.395	2.993	12.2	38.21	102.4	250.1	394.3	501	571.9	649.3			267.1	-0.5605	-2.446	0.1734	-3.746	0.6639	1.292	-2.85	0.6822	0.5789	3.926	8.815	14.43			267.1	-6.205	-3.408	-2.119	1.005	-0.8028	5.77	31.87	132.7	266.5	373.7	457	564.4			267.1	-3.358	1.176
		269.8	-3.617	-1.896	0.774	3.793	11.82	39.23	104	249.5	396.2	502.5	574.3	650.3			269.8	-2.409	-1.178	-1.881	-4.298	-2.553	-0.7923	-0.5428	0.27	1.712	4.407	9.699	16.06			269.8	-3.991	-4.14	-4.235	0.1834	0.274	5.985	29.19	132.9	268.7	373	457.1	564.3			269.8	-0.8829	0.4575
		272.4	-3.456	-0.6567	-0.3876	2.652	13.3	41.1	103.9	249.1	396.6	506.5	574.8	651.6			272.4	-2.699	-2.543	0.2039	-2.748	-0.5795	-0.9036	0.2973	-1.15	0.8948	2.021	9.734	18.07			272.4	-5.159	-4.11	-3.892	-1.183	1.378	6.531	30.25	131.6	267.7	375.9	458.4	567.5			272.4	-0.108	2.274
		275.1	-4.229	0.2852	0.9974	4.061	14.11	38.67	102.1	249.8	397.1	507	578.3	654.9			275.1	-3.444	-3.014	-0.4075	-1.568	-2.099	-1.031	0.3177	-2.066	1.327	2.495	10.69	17.6			275.1	-5.041	-2.056	-4.591	0.34	1.581	5.555	29.3	132.1	268	376.3	460.4	570			275.1	-0.7	2.053
		277.7	-4.235	0.8592	1.371	2.647	14.78	40.19	102.4	249	399.1	509	578.9	656.3			277.7	-3.432	-4.812	-0.4626	-3.619	-4.235	-1.008	0.04605	-1.191	3.658	4.545	6.327	17.04			277.7	-5.129	-1.933	-3.763	-2.137	0.7136	4.141	30.52	131.9	268.9	376.5	461	571.7			277.7	-0.3476	2.857
		280.4	-4.439	0.3175	-0.08364	3.865	13.88	40.55	99.8	249	398.6	512.2	581.5	657.1			280.4	-2.072	-5.333	1.56	-3.049	-2.496	0.3593	-2.086	-3.594	3.643	4.77	9.136	16.18			280.4	-4.685	-2.521	-4.655	-3.191	1.112	8.186	28.87	132.9	267.7	379.2	463.8	575.6			280.4	-1.423	2.778
		283	-2.961	0.4356	-0.2894	4.368	13.14	36.92	100.2	249.6	397.6	514	580.8	659.2			283	-3.072	-4.781	-0.2022	-5.539	-1.653	-0.3552	-0.6711	-1.722	-0.08928	4.042	8.973	15.45			283	-7.728	-4.108	-3.471	-0.9269	0.5707	6.255	29.59	131.6	270.9	381	466.7	575.6			283	-2.892	2.829
		285.7	-1.93	0.1364	-0.3876	4.271	14.32	36.63	99.06	250.6	399.2	513.5	582.2	661.7			285.7	-4.759	-3.326	1.639	-2.023	-1.412	1.011	-0.174	-0.7833	2.756	2.089	5.734	17.94			285.7	-5.754	-3.711	-3.362	-1.247	1.347	5.573	30.8	131.4	270.3	382.2	466.6	578.6			285.7	-2.284	0.4391
		288.3	-3.489	0.7248	-3.027	3.811	14.64	35.64	98.76	249.9	399.6	514.1	585	663.8			288.3	-2.363	-4.703	-0.5646	-2.579	-2.834	-2.296	-0.3723	-0.4735	0.8597	4.523	6.739	17.42			288.3	-4.948	-2.376	-4.384	-3.052e-05	-0.2305	6.29	28.92	129.3	271.2	383.6	471.6	581.9			288.3	-1.863	1.223
		291	-4.02	-2.234	0.08452	3.502	12.86	38.2	99.3	249.6	401	517.2	589.6	664.4			291	-5.114	-4.86	0.7844	-2.714	-3.78	0.406	-0.489	1.031	1.463	0.8275	8.807	18.04			291	-5.424	-2.554	-4.897	-0.1222	-1.321	5.317	27.31	130.2	271.6	385	473.7	584.3			291	-0.9287	2.309
		293.7	-2.384	-2.168	-1.236	4.116	14.43	37.63	99.32	250.1	400.8	519	590.7	664.1			293.7	-4.836	-3.741	1.968	-2.907	-1.871	1.59	0.6647	1.337	1.092	4.175	9.51	18.17			293.7	-3.704	-3.029	-4.365	0.321	0.4781	6.714	27.62	132.8	273.9	384.6	475.1	584.7			293.7	-0.9805	2.056
		296.3	-1.008	-0.7301	-1.096	4.294	15.24	37.88	99.12	248.9	402.5	521	590.6	667.5			296.3	-4.132	-3.871	-0.7066	-2.39	-1.648	-3.344	0.8322	2.31	-1.174	3.161	9.055	17.88			296.3	-5.452	-2.491	-4.322	0.446	0.732	5.858	25.61	131.9	273.2	387.6	477	586.8			296.3	-0.26	2.364
		299	-3.739	-1.668	0.2161	2.635	13.97	39.07	100.8	249	403.6	521.3	593.1	667.8			299	-3.316	-5.746	-2.586	-4.576	-2.578	-1.631	1.059	-0.8044	-0.2265	4.906	7.983	18.1			299	-6.021	-0.2998	-2.991	-1.96	1.836	4.883	27.13	131.5	273.6	386.6	478	588.6			299	-2.009	3.027
		301.7	-3.253	-2.001	0.4043	4.053	12.33	35.93	100.6	250.8	404.3	519.7	593.8	670.4			301.7	-2.788	-3.541	-1.279	-6.066	-2.946	-0.4901	1.13	-1.349	2.003	3.917	8.749	17.06			301.7	-5.527	-3.709	-5.704	-3.146	2.133	4.686	29.08	129.5	273.9	389.9	479.4	591.5			301.7	-1.291	1.828
		304.4	-2.957	-1.755	-0.609	1.884	12.36	36.59	97.92	248.9	406.5	523.2	597	673			304.4	-2.979	-5.694	-2.268	-3.727	-3.23	-4.222	1.92	-1.434	1.427	2.933	8.805	16.56			304.4	-5.187	-3.394	-3.553	-2.574	2.959	5.656	24.67	128.7	274.8	390.9	482.3	593			304.4	-2.352	3.851
		307.1	-5.11	-1.745	-0.04377	2.988	13.15	35.73	99.62	249.9	406.1	524.1	599.3	671.8			307.1	-2.657	-3.39	-0.2621	-2.918	-4.332	-3.18	2.143	-1.303	4.713	2.727	8.895	16.84			307.1	-5.08	-0.5655	-2.591	-0.331	1.758	6.079	25.15	129.3	275	390.1	480.6	595.4			307.1	-2.063	4.257
		309.8	-5.184	-1.259	-1.185	3.665	13.46	37.35	98.59	249.6	405.9	525.4	598.5	672.9			309.8	-1.925	-3.922	-1.107	-2.946	0.61	-2.541	0.6441	-2.282	2.793	2.063	8.324	18.35			309.8	-2.841	-1.427	-4.406	0.5752	1.597	5.604	24.84	131.3	275.3	392	481.4	598.4			309.8	-1.848	3.613
		312.5	-5.663	-2.502	-0.7252	5.297	12.22	37.55	98.31	249.4	407.4	527.3	600.1	677.5			312.5	-0.7621	-1.524	0.01569	-1.316	1.701	-1.442	-0.9578	-1.557	-0.9802	3.52	4.76	19.73			312.5	-4.017	-3.444	-2.526	-1.457	0.2368	3.946	27.54	132	272.3	394.8	485	599.4			312.5	-2.669	3.529
		315.2	-4.261	0.02798	-1.05	4.585	13.48	36.79	96.79	248.7	405.9	530.1	599.2	679.1			315.2	-4.246	-2.895	-0.452	-2.38	0.324	-2.235	-0.5157	-1.134	-0.01762	3.566	6.527	18.67			315.2	-6.028	-4.241	-2.427	0.6039	2.422	5.294	24.96	131.2	274.5	396.4	487	598.2			315.2	-3.038	3.883
		317.8	-5.773	-1.641	2.246	3.519	10.07	34.38	97.66	249.1	408.1	528.1	602.4	680.3			317.8	-3.104	-2.74	-0.4076	-3.793	-1.512	0.4926	-2.063	-2.976	1.929	2.784	8.377	20.36			317.8	-5.223	-3.454	-2.938	0.5466	-0.4881	5.148	26.36	130.9	274	396.2	488.1	603.7			317.8	-2.113	5.014
		320.5	-5.847	-0.8569	0.4745	5.173	12.17	37.08	97.12	247.5	404.6	532.9	605.1	680			320.5	-3.521	-1.678	2.719	-2.931	-1.725	1.107	0.07851	-2.889	0.6239	2.95	6.032	20.13			320.5	-6.583	-2.853	-4.964	0.02739	2.081	5.344	26.09	128.5	274.1	398.1	490.5	605.5			320.5	-2.827	5.429
		323.2	-4.572	-0.4023	-0.4386	3.045	12.58	35.89	97.19	245.6	407.9	532	609	683.9			323.2	-3.743	-3.022	0.1668	-3.01	0.174	0.5591	-1.748	-0.4951	1.373	0.2687	10.22	19.19			323.2	-4.908	-3.561	-4.294	-1.098	0.8289	4.603	25.74	129	277.8	401.4	492.1	607.8			323.2	0.1075	4.136
		325.9	-5.237	-2.457	0.5329	-0.3239	14.46	36.9	96.59	247.3	405.8	532.8	609.6	687.8			325.9	-4.526	-2.245	0.5072	-2.368	-1.012	-1.826	-2.479	-1.656	2.248	2.02	9.54	17.69			325.9	-5.052	-3.683	-2.958	-1.322	2.004	7.294	24.32	131.3	275.2	399.9	493.5	607.7			325.9	-1.653	6.663
		328.6	-4.902	-2.051	0.6098	3.386	11.9	36.13	97.24	249	405.7	529.9	607.8	684.7			328.6	-2.377	-3.967	1.704	-5.638	-1.291	0.1225	-2.632	-2.335	2.556	2.898	7.956	15.65			328.6	-4.601	-3.244	-4.959	-2.25	1.668	4.981	24.4	129.5	274.3	400.4	493.5	611.9			328.6	-0.7055	4.361
		331.3	-4.384	-1.085	-0.1927	3.077	12.18	34.87	94.51	246.4	405.9	530.8	610.9	687			331.3	-3.561	-4.243	3.683	-4.369	-2.064	-0.4441	-1.457	-1.225	2.461	3.413	10.08	17.89			331.3	-6.11	-5.803	-1.577	-2.861	0.04991	5.558	25.25	129.7	273.8	400.7	495.3	612.5			331.3	-1.863	2.635
		334	-4.463	-3.946	-1.977	2.378	11.78	35.25	95.52	247.9	407.7	532.8	614.6	687.9			334	-3.401	-1.558	1.618	-3.207	-2.662	-0.4464	1.554	-2.118	3.563	1.285	8.799	17.63			334	-6.217	-5.518	-2.752	-2.784	0.5399	5.104	25.11	127.4	274.2	401.8	497.2	613.5			334	-2.837	1.976
		336.7	-5.137	-1.499	0.2885	2.116	9.062	34.06	96.33	247.7	409.4	534.9	615.2	690.2			336.7	-4.612	-0.7053	-0.4412	-4.001	-1.707	-0.3451	-1.538	-2.217	5.771	2.608	8.08	17.66			336.7	-6.336	-5.149	-4.419	-2.624	-0.5908	3.733	25.89	126.7	276.9	403.2	499.4	618			336.7	-4.441	1.272
		339.3	-3.998	-0.8883	1.352	1.836	12.46	35.24	96.03	248.6	411.6	538.8	613.1	691.7			339.3	-3.348	-1.923	0.5576	-1.851	-3.89	-1.814	-0.7769	-1.949	0.6202	1.531	6.379	16.32			339.3	-6.5	-5.337	-2.593	-2.425	-1.34	2.498	23.54	126.5	276.5	404	500.6	618.5			339.3	-3.956	3.961
		342	-4.748	-3.865	0.0541	1.342	11.08	33.41	97.79	248.3	410.2	539	614.6	691.6			342	-5.229	-1.023	-0.8164	-4.453	-0.9859	-4.054	-0.2717	-1.86	3.025	1.796	9.184	17.37			342	-6.472	-3.903	-3.557	-1.927	-0.4619	3.875	22.23	125.8	275.1	403.7	502	618.4			342	-3.2	2.556
		344.7	-5.513	-2.005	1.857	1.247	10.02	35.73	96.81	248.1	409.1	538.3	614.7	694.5			344.7	-3.183	-3.335	-3.719	-3.343	-0.02748	-2.061	-0.9708	0.527	1.798	3.304	10.19	19.52			344.7	-5.095	-4.123	-2.29	-0.4816	0.1998	1.738	23.92	125.7	276.3	406.4	502.2	620.3			344.7	-2.462	3.258
		347.3	-5.504	-2.295	1.251	2.74	8.738	34.66	96.37	249.5	408.9	539.8	618.4	694.4			347.3	-5.244	-3.371	-0.8573	-4.762	-0.946	0.05093	2.845	1.235	2.555	3.55	5.622	16.91			347.3	-7.342	-3.61	-2.788	-2.437	-0.2582	3.224	25.1	125.7	276.8	405.8	505.5	622.7			347.3	-3.105	1.821
		350	-5.324	-3.518	-0.7462	0.1436	10.04	33.22	95.98	246.3	410.3	541.7	621.1	697.2			350	-3.628	-0.8393	0.01427	-3.071	-0.8968	-1.145	0.9971	-0.2901	0.3543	3.924	8.248	16.42			350	-4.938	-3.757	-4.589	-1.953	-1.113	4.782	24.13	125	277.6	406.8	506.8	625.5			350	-2.923	1.998
		352.7	-5.538	-2.413	-0.9	0.2963	11.27	35.47	95.45	248.9	412.8	542	623.8	696.8			352.7	-3.156	-3.563	-2.479	-4.445	-0.6187	-0.0253	-2.062	-0.8065	-0.02452	2.894	8.593	18.66			352.7	-4.251	-4.324	-4.592	-4.058	-0.8146	4.975	22.57	125.4	275.8	405.5	505.8	626.9			352.7	-3.662	1.04
		355.4	-5.347	-3.35	-1.258	2.76	13.5	33.72	93.57	250.3	411.6	542.9	623	698.8			355.4	-3.933	-2.77	-3.736	-5.161	-2.366	-0.3634	-0.8028	-1.729	0.975	3.936	9.25	17.48			355.4	-5.437	-4.547	-3.599	-3.821	0.4503	3.008	24.67	128.1	277	410.6	510.3	629			355.4	-3.826	1.56
		358	-7.244	-2.124	-1.187	3.067	12.21	30.86	94.41	247.1	413	543.8	625.4	701.6			358	-5.419	-3.229	-4.687	-1.275	-2.956	1.687	-2.952	-2.207	-0.1317	2.913	6.927	18.37			358	-6.074	-5.251	-3.038	-1.526	0.946	2.067	23.75	124.4	276.4	409.3	509.6	630.3			358	-3.245	2.541
		360.7	-6.26	-2.221	-2.549	2.494	10.56	32.1	93.14	246.3	412.1	543.8	626.3	703.9			360.7	-3.469	-0.6975	-0.9388	-3.219	-0.7033	-2.785	-3.19	0.4882	1.195	3.611	7.059	13.96			360.7	-5.675	-5.653	-2.337	-2.614	-0.639	3.29	23.36	123.2	276.4	411.9	511.6	632.6			360.7	-2.486	3.842
		363.3	-4.827	-3.465	-1.705	3.38	8.914	32.36	95.28	245.1	412.2	545.1	627.3	704.6			363.3	-4.641	-2.507	1.244	-3.283	-3.213	-1.652	-1.787	-0.3947	3.857	4.781	7.024	16.26			363.3	-5.221	-2.721	-2.796	-1.382	0.5699	5.2	23.36	125.8	274.7	411.9	512.1	633.7			363.3	-1.767	4.898
		366	-4.881	-3.97	-1.053	2.918	9.22	32.61	90.94	247.7	412	545.9	628.6	703.5			366	-4.165	-3.276	-2.157	-4.25	-1.313	2.324	-1.615	-2.846	1.001	4.644	8.376	16.93			366	-2.695	-2.513	-3.893	0.428	-1.625	3.538	24.84	124.7	275.4	415.4	515.5	635.2			366	-2.256	3.863
		368.7	-3.592	-2.369	-1.195	4.07	10.03	33.82	92.84	244.1	411.5	545.5	631.4	706.5			368.7	-3.865	-2.954	-1.886	-1.691	-3.717	-0.06519	-2.428	-2.487	-0.9718	3.632	7.849	18.06			368.7	-4.168	-2.561	-3.339	-0.1844	0.704	2.358	24.62	123.8	273.8	413.3	516.5	638			368.7	-1.227	3.577
		371.4	-6.205	-3.026	-1.159	2.552	11.75	32.24	91.25	242.1	412.8	548.2	631.1	706.4			371.4	-5.161	-2.363	-2.869	-5.83	-3.021	1.116	0.9052	0.6313	0.3022	4.122	8.581	20.06			371.4	-4.082	-3.589	-3.587	-2.339	-0.08948	2.722	22.33	124	277	412.6	518.5	639.6			371.4	-0.1019	1.692
		374.1	-6.734	-3.04	-1.439	1.042	11.2	32.57	92.97	242.3	413.5	550.2	632.5	707.2			374.1	-2.672	-2.969	-0.1866	-4.934	-3.862	0.08449	-0.1089	0.03507	0.3117	5.275	8.155	19.13			374.1	-6.626	-3.526	-4.172	-1.575	0.6933	5.066	22.64	122.9	276.1	414.1	515.8	640.7			374.1	-4.881	2.044
		378	-6.731	-1.994	-1.862	0.4002	11.07	32.85	91.36	244.6	413.1	550.5	632.5	708.2			378	-4.114	-3.926	2.585	-3.933	-1.239	-0.2536	-1.855	0.8602	0.03764	2.903	6.256	16.79			378	-5.449	-3.141	-4.82	-1.009	1.576	4.547	24.46	121.9	275.6	415	517.6	643			378	-2.412	3.209
		380.7	-5.542	-2.55	-1.468	0.9869	10.67	32.32	92.26	243.7	413	549.1	633	707.9			380.7	-2.778	-4.29	0.2041	-5.799	-2.145	0.7005	-0.7611	-1.758	-0.004637	4.388	5.973	18.97			380.7	-6.067	-3.404	-2.441	-1.608	-1.052	5.385	20.1	122.4	274.5	415.3	518.6	642.6			380.7	-3.448	4.066
		383.4	-2.006	-3.884	2.416	2.526	15.86	33.26	96.74	246.3	414.1	549.5	633.4	695.9			383.4	3.391	-1.346	1.53	-4.968	1.967	-3.115	3.702	3.669	3.27	4.587	10.14	21.14			383.4	-5.583	-4.926	-1.521	-0.2933	0.542	5.63	25.26	123.5	276.3	414.7	521.2	628.5			383.4	0.5045	3.189
		386.1	-0.821	-0.05148	2.986	3.171	14.31	32.08	95.33	244.1	412.6	551.6	626.3	660.3			386.1	0.3417	-0.2964	3.83	-4.045	0.4437	1.679	3.543	3.487	2.781	8.593	12.29	18.41			386.1	-1.923	-5.026	-1.052	-0.8261	2.706	4.19	25.25	121.9	275.4	414.4	512.2	596.2			386.1	1.715	5.293
		388.9	-4.579	-5.338	-6.071	0.2828	10.81	29.73	86.99	239.6	408	544.2	598.2	650			388.9	-6.169	-7.151	-4.783	-6.402	-3.992	-0.7336	-0.5027	-1.234	3.286	9.237	6.723	16.31			388.9	-6.961	-10.1	-7.121	-2.206	-2.325	4.802	21.96	113.6	267.8	408.6	490	583.4			388.9	-4.229	0.3931
		391.6	-6.257	-2.404	-2.48	1.885	10.63	30.59	87.05	236.8	398.2	524	588.1	636.7			391.6	-5.303	-5.451	-1.488	-6.477	-2.602	-1.224	-3.967	0.1756	2.585	5.646	6.324	16.9			391.6	-3.915	-6.727	-4.781	-2.356	-1.9	3.184	21.19	114.3	260.7	392.8	478.4	569.8			391.6	-3.034	3.123
		394.3	-6.287	-2.996	-1.913	3.546	10.56	28.79	87.72	229.8	392.3	518.1	573.4	623.2			394.3	-3.537	-5.37	-1.14	-7.939	-3.225	-3.1	-2.779	-0.03053	1.788	3.236	9.28	18.1			394.3	-5.382	-4.913	-4.082	-0.8611	0.8215	1.087	20.16	109.7	255.1	384.6	466	559.4			394.3	-2.396	3.704
		397	-5.604	-2.745	0.6415	3.497	12.29	29.19	86.43	227.2	385.6	510.6	562.5	614.7			397	-6.538	-5.833	0.6678	-5.017	-2.194	-1.794	-1.981	0.8992	0.4621	5.834	9.204	17.41			397	-6.824	-4.425	-2.186	0.6827	-0.5335	0.1025	21.17	106.9	249.3	376.1	454.4	550.5			397	-3.337	2.849
		399.6	-4.991	-2.331	-1.306	2.558	11.82	30.42	84.28	224.3	379.2	501.3	553.1	607			399.6	-4.921	-5.803	-0.6222	-4.108	-0.5721	-0.3142	-1.608	-0.372	2.602	4.787	8.125	16.8			399.6	-5.236	-5.647	-1.08	0.194	0.1085	1.454	21.52	101.7	242.9	366.1	442.5	545			399.6	0.3386	1.819
		402.3	-5.175	-3.182	-2.752	1.504	10.7	29.63	84.12	222.1	371.6	491.4	544.8	599.9			402.3	-3.564	-3.421	-1.222	-4.109	-1.645	-0.1037	-1.582	3.239	2.008	5.338	6.532	17.17			402.3	-5.257	-4.31	-4.199	-0.7069	0.1589	3.656	20.12	99.88	236.9	356.5	432.4	539.9			402.3	-0.6304	3.192
		405	-5.986	-3.607	-1.584	1.377	10.29	31.17	81.78	218.7	366.6	482.8	535.5	598.6			405	-3.017	-4.752	-0.02227	-5.196	-4.378	-2.008	-2.176	0.5948	2.495	0.752	6.762	19.95			405	-5.425	-4.239	-3.005	-1.182	-1.107	3.656	20.17	97.45	230.9	346.9	424.8	535.7			405	-0.868	2.379
		407.7	-4.654	-2.909	-0.6144	4.389	8.993	30.2	81.59	215	362	474.1	528.5	597.9			407.7	-2.634	-4.617	0.4804	-2.765	-2.624	0.4872	-1.47	-0.08444	1.379	3.42	7.239	17.05			407.7	-4.149	-5.995	-2.044	-1.383	0.04702	1.76	17.12	95.92	225.8	337.6	416.3	534.2			407.7	-0.743	1.25
		410.4	-3.591	-4.464	0.315	3.827	10.22	28.68	78.56	211.6	358.2	465.7	522	592			410.4	-4.186	-3.756	-0.5828	-2.907	-3.672	1.564	-2.911	-2.423	0.1097	3.758	7.48	19.49			410.4	-4.091	-4.365	-1.956	-0.1541	1.183	1.718	17.6	93.71	218.8	329.4	410.9	531.6			410.4	-0.4518	3.768
		413.1	-5.692	-4.146	-2.021	3.08	9.701	29.16	77.43	212	354	458.7	518.9	588.3			413.1	-3.966	-2.546	-0.6172	-5.211	-3.411	-3.48	-4.6	-2.02	0.7636	3.318	6.549	16.8			413.1	-4.7	-4.193	-3.117	-0.326	0.09439	3.66	15.98	89.37	214.2	320.3	403.4	532.4			413.1	-1.377	3.007
		415.8	-5.207	-1.419	-1.138	2.347	10.82	26.84	77.7	207.9	349.4	451.8	514.4	587.7			415.8	-3.565	0.1859	-0.4073	-6.701	-2.723	-1.51	-2.065	-2.405	1.059	2.71	5.829	16.21			415.8	-5.042	-3.119	-3.527	-1.322	-1.079	1.509	14.89	86.94	206.2	314.1	399.1	527.7			415.8	-1.207	4.551
		418.5	-5.926	-1.79	0.7113	2.057	7.567	25.5	76	208.3	342.8	448.2	510.1	586.4			418.5	-4.913	-3.402	-2.914	-6.348	-2.602	-0.9256	-1.232	-2.124	0.8224	2.518	7.767	17.99			418.5	-5.049	-4.606	-1.394	-1.619	-0.2515	1.548	15.48	86.73	203	309	394.8	525.7			418.5	-0.3124	2.911
		421.1	-6.53	-3.14	-0.9268	0.7947	9.004	26.74	75.43	205.2	337.7	442.2	506.4	585.1			421.1	-6.138	-3.825	-1.278	-5.172	-0.6999	-1.45	-2.593	-0.5678	-2.104	2.003	7.718	16.13			421.1	-6.535	-4.941	-2.777	0.6978	0.83	1.059	13.9	85.83	197.5	300.2	391.5	525.8			421.1	-1.663	3.38
		423.8	-7.807	-1.924	-1.77	0.7442	9.942	27.04	75.5	200.9	333.2	435.4	501.2	583.3			423.8	-6.534	-3.884	-2.472	-3.086	-1.947	-1.611	-1.735	-0.9934	-0.8943	2.198	5	15.05			423.8	-6.446	-3.565	-3.559	0.2459	0.4066	2.483	13.35	80.93	195.7	293.7	384.8	524			423.8	-2.591	4.112
		426.5	-4.631	-1.519	1.648	1.539	10.6	26.14	74.1	198.2	325	426.9	499.4	583.7			426.5	-6.091	-3.338	-2.431	-4.16	-4.358	-1.292	-0.6756	-3.491	-0.03813	1.93	5.086	15.29			426.5	-7.463	-2.223	-3.874	-1.219	-1.105	1.306	14.81	77.95	189.6	286.4	381.6	519.4			426.5	-3.035	4.387
		429.2	-5.983	-4.035	2.021	1.125	9.273	24.24	73.84	194.9	322.7	423.3	493.3	577.5			429.2	-5.505	-3.409	-1.345	-5.567	-4.37	-2.157	-2.346	-3.747	0.1155	1.749	6.401	16.23			429.2	-7.411	-2.254	-2.778	-4.342	-0.4537	1.781	15.23	75.84	185.6	282.3	379.3	518.7			429.2	-4.126	4.141
		431.9	-5.668	-4.199	2.099	0.8837	8.555	26.41	72.73	192.2	320.6	419	492.3	579.1			431.9	-5.6	-3.818	-0.8925	-5.73	-5.542	-0.5379	-3.936	0.3624	0.656	1.363	4.772	16.77			431.9	-7.392	-5.397	-0.5188	-1.581	0.504	2.337	13.16	74.71	181.7	278.1	372.7	517.7			431.9	-4.415	1.26
		434.6	-5.678	-3.845	-0.5089	2.43	9.003	26.09	72.2	191.1	312.8	412.4	485.3	577.9			434.6	-5.208	-5.222	-1.531	-4.931	-4.539	-1.326	-1.994	-4.262	-1.204	1.1	3.672	17.78			434.6	-7.633	-3.991	-1.273	-1.609	0.5776	1.434	13.45	72.59	176.2	271.8	365.8	517.2			434.6	-3.692	2.239
		437.3	-4.944	-2.125	-2.41	3.101	10.78	24.87	72.31	186.2	308.2	407.1	483.8	576			437.3	-5.971	-4.232	-3.145	-4.257	-2.303	0.408	-1.337	-5.377	-0.2157	0.5229	4.837	15.61			437.3	-6.776	-2.248	-2.347	0.3991	-0.07994	1.016	13.12	70.24	172	264.7	363	514.5			437.3	-3.792	3.726
		440	-3.164	-1.723	0.5223	1.385	8.127	25.11	71.69	185.7	307.4	406	482	574.3			440	-5.946	-4.885	-1.796	-3.363	-1.878	-1.178	-2.574	-2.69	-0.1848	3.099	6.887	14.15			440	-4.554	-3.739	-4.432	-1.555	-0.9677	3.648	14.61	67.91	170.9	261.4	361.3	512.1			440	-1.26	3.795
		442.6	-3.925	-4.573	1.184	2.516	8.243	25.03	70.06	183.9	304.4	400.1	476.7	574.7			442.6	-3.186	-3.445	0.2745	-4.528	-2.463	-2.755	-2.045	-0.7315	-0.2639	4.67	7.979	16.31			442.6	-6.694	-2.662	-0.6223	-1.468	-1.454	1.155	11.87	68.08	166.3	256.3	358.5	511.8			442.6	-1.865	3.304
		445.3	-4.375	-3.014	1.474	4.091	8.043	25.74	70.04	181.1	299.5	397.2	469.6	573.8			445.3	-6.57	-4.071	-3.295	-4.293	-1.862	-1.856	-0.8154	2.978	-0.3567	1.855	5.819	17.19			445.3	-7.835	-5.014	-1.92	-0.7245	-1.529	2.003	14.42	67.96	162.4	252.9	353.4	511.5			445.3	-2.567	2.077
		448	-7.372	-2.86	-0.783	3.757	8.939	24.5	69.27	175.8	298.3	392.1	469.7	571.6			448	-4.63	-3.344	-1.912	-1.496	-1.834	-1.175	-0.7002	-1.686	0.1022	2.017	6.282	16.74			448	-7.003	-4.1	-2.234	-1.965	-2.281	2.7	12.99	64.37	157.4	249.6	351.2	507.3			448	-3.63	1.73
		450.8	-5.85	-2.787	-2.305	1.897	7.739	24.89	67.36	175.1	293.3	389.2	465.3	570			450.8	-5.638	-2.559	-4.241	-2.028	-2.725	0.4703	-2.552	-0.1738	-0.2049	1.895	6.764	16.15			450.8	-7.876	-2.798	-4.466	-3.341	0.3386	2.61	9.758	59.04	154.8	245.4	347.6	507.2			450.8	-2.149	4.308
		454.7	-6.731	-3.239	-1.341	0.7104	9.733	23.37	67.48	176.1	287.2	383.3	464.4	568.7			454.7	-4.137	-3.261	-1.287	-3.44	-4.429	0.9895	-4.782	0.343	-0.493	0.4245	7.554	14.31			454.7	-7.899	-4.603	-2.06	-3.063	0.0711	1.526	12.11	61.75	149.6	240.2	345	505.8			454.7	-2.856	1.241
		457.4	-7.7	-3.838	0.03007	1.131	6.968	20.66	66.52	172.6	282.8	378.9	461.6	569.2			457.4	-2.985	-5.957	-0.7772	-4.724	-6.491	-2.117	-1.858	-0.3075	-0.2316	0.3575	7.705	14.04			457.4	-5.172	-5.436	-2.502	-3.199	-1.284	0.6135	10.18	61.18	147.1	238	340.2	505.8			457.4	-1.952	1.804
		460	-4.862	-2.882	0.5456	0.2789	7.295	23.41	64.98	168.7	281.2	376.6	461.1	573.6			460	-5.023	-5.83	-0.9843	-5.115	-5.716	-3.48	0.4276	-1.455	-0.6673	1.015	7.541	16.77			460	-6.709	-7.078	-2.699	-1.449	-0.8941	-1.088	10.43	57.83	144.8	236.7	338.1	508.2			460	-3.405	1.953
		462.8	-5.622	-2.11	0.2083	-0.8023	5.845	24.46	66.45	167.6	281	374.1	459.3	573.7			462.8	-5.417	-6.098	-3.62	-1.901	-4.919	-1.498	-0.8928	-1.379	-0.8362	2.269	5.883	17.19			462.8	-6.684	-3.594	-2.759	-3.793	-0.4757	-0.1642	9.444	58.89	142.9	233.3	338.2	505.8			462.8	-2.558	1.682
		465.4	-8.433	-2.744	-0.8689	1.495	7.563	25.54	66.14	166.2	278.6	372.2	457.8	570.5			465.4	-4.323	-4.083	-3.835	-4.276	-3.444	-1.467	-3.249	-1.081	-0.2732	3.127	5.661	14.56			465.4	-6.049	-2.463	-2.773	-3.417	-1.433	3.081	9.126	58.04	141.6	227.2	337.3	503.4			465.4	-1.265	2.807
		468.2	-4.83	-0.01096	-1.204	-0.2777	8.653	24.51	66.3	164.2	273.2	369.6	455.8	571			468.2	-3.766	-4.286	-0.4616	-7.625	-1.383	-3.254	-3.327	-1.324	0.6175	2.308	6.985	14.52			468.2	-3.122	-2.398	-2.919	-3.869	-0.3359	1.021	10.08	54.48	137.9	223.6	337	502.9			468.2	0.4403	2.541
		470.9	-6.011	-2.813	-0.7806	-0.7441	6.945	21.6	64.05	163.6	269.3	366.3	452.5	569.6			470.9	-5.789	-3.899	-0.5673	-8.85	-2.958	-3.837	-1.665	-0.5057	-1.455	3.224	4.561	19.14			470.9	-5.285	-4.825	-0.7636	-2.107	-1.985	0.5508	11.09	53.24	135.6	223.5	330.8	503.7			470.9	-1.518	0.7133
		473.6	-5.201	-3.178	-1.132	-0.8357	9.177	20.99	62.68	160	267.6	362.5	454.1	567.8			473.6	-5.029	-7.418	-0.2734	-5.668	-3.22	-1.453	-3.723	0.3593	-0.07721	2.233	5.679	16.96			473.6	-5.998	-4.36	-0.09822	-2.904	-2.923	-0.5071	9.639	53.06	131.7	220.2	327.3	502.6			473.6	-0.6884	2.248
		476.3	-5.531	-3.359	-3.38	2.36	8.419	22.06	63.38	158.4	264.8	361	451.2	564.9			476.3	-6.335	-4.724	-0.8737	-4.562	-3.382	-0.9039	-1.239	-1.122	-1.251	0.855	6.898	15.73			476.3	-5.321	-2.371	-2.482	-0.9931	0.3602	1.338	8.391	51.82	127.5	214.2	325.6	499.5			476.3	-1.776	4.183
		478.9	-6.282	-2.08	-2.426	3.545	8.226	21.56	63.74	156.2	261.9	358	447	561.5			478.9	-4.409	-4.499	-1.132	-4.992	-5.947	-2.936	-0.811	-3.159	0.6508	1.734	7.006	16.81			478.9	-6.042	-2.041	-1.724	-1.491	0.5751	1.347	9.897	48.21	126.1	213.6	323.2	496.3			478.9	-1.672	4.349
		481.6	-5.259	-1.731	-2.679	2.792	7.691	20.37	62	155.3	259.1	356.1	445.2	561.6			481.6	-4.581	-4.25	-0.0057	-6.234	-5.028	-2.348	0.3227	-1.154	-1.009	2.489	7.445	15.52			481.6	-5.03	-2.039	-0.06866	-1.278	-2.114	-1.725	8.434	48.4	124.3	211.7	320.8	495.5			481.6	0.1492	3.032
		484.3	-6.784	-2.37	-0.7172	0.916	6.522	22.76	60.35	156.1	258.1	353.3	441.6	562.7			484.3	-7.108	-3.84	-0.3932	-4.231	-5.667	-1.522	-0.405	3.747	-0.4487	2.219	4.688	14.71			484.3	-7.744	-3.976	-0.5628	-1.845	-2.558	0.8106	7.764	47.54	123.2	208.9	316.2	494.3			484.3	-2.726	1.727
		487	-5.62	-1.048	-1.526	0.1603	7.109	20.74	61.51	152.5	254.2	350.4	440.9	562.3			487	-5.505	-1.801	-0.2637	-2.698	-5.64	-1.898	1.172	0.5124	0.4667	1.643	6.113	15.57			487	-5.913	-4.04	-2.25	-0.648	-0.7633	1.271	8.431	47.26	121.4	205.4	316.1	492.2			487	-3.39	1.753
		489.7	-5.765	-2.009	-2.564	-0.54	7.059	20.22	61.09	152.7	252.5	344.7	440.1	560.9			489.7	-7.599	-0.5757	-1.893	-2.457	-3.939	-0.3798	-2.742	-1.881	1.523	0.06398	6.16	14.21			489.7	-6.735	-3.311	-3.622	-4.753	-1.091	0.8747	10.03	44.74	120.1	202	312.3	488.6			489.7	-2.242	2.36
		492.4	-5.11	-0.8238	-1.974	-0.9712	5.67	19.08	60.38	148.5	248.8	342.8	436.2	557.6			492.4	-5.246	-2.895	-1.322	-2.885	-3.767	-4.01	0.1414	-1.458	2.098	2.167	6.341	14.52			492.4	-4.457	-4.491	-1.236	-2.62	-1.427	-0.995	8.132	46.03	115.3	199.3	310.9	486.4			492.4	0.2448	3.066
		495.1	-3.425	-2.716	-0.7369	-0.7656	6.396	19.84	59.16	148.6	247.2	341.5	432	556.8			495.1	-6.273	-5.24	-1.22	-5.505	-5.81	-4.53	-1.221	0.2237	0.4055	-1.226	6.59	14.52			495.1	-6.704	-4.31	-2.634	-3.402	-1.558	-0.5748	7.92	44.99	113.7	197.2	306.6	486			495.1	-0.3873	1.714
		497.8	-5.254	-3.522	-1.077	1.833	5.745	20.24	58.82	148.6	246.3	338.1	429.9	554.6			497.8	-5.146	-5.897	-0.102	-3.659	-4.005	-4.112	-2.97	1.16	1.858	0.7602	4.835	14.53			497.8	-7.925	-4.31	-2.92	-2.371	-1.866	-1.948	8.458	42.41	111.9	195.1	304.1	483.9			497.8	-2.139	2.26
		500.4	-6.36	-5.421	-3.399	4.141	3.789	19.45	58.13	146.6	242.1	333.5	426.3	551.8			500.4	-7.803	-5.529	-0.5427	-4.152	-4.058	-1.052	-2.344	-0.4718	0.7092	2.89	8.033	13.05			500.4	-7.316	-4.646	-2.881	-1.991	-1.38	-0.5721	8.572	40.67	110.3	191.7	302	479.1			500.4	-4.284	2.555
		503.1	-5.773	-3.641	-4.33	2.797	4.575	20.39	57.69	142.9	240.3	332	424.6	548.3			503.1	-6.974	-5.438	-3.763	-4.233	-4.282	-1.012	-1.875	-1.371	-0.1258	1.764	7.441	12.31			503.1	-7.118	-3.448	-3.73	-2.848	-2.538	1.185	8.961	39.49	107.3	187.7	300.1	477.6			503.1	-4.8	4.164
		505.8	-4.981	-2.228	-1.612	1.181	4.895	18.93	57.56	143.2	239	330.9	424.4	549			505.8	-4.025	-3.429	-0.4326	-6.125	-3.648	-1.008	-1.376	0.04557	-1.233	0.933	5.415	14.41			505.8	-4.759	-3.632	-1.307	-3.739	-2.339	-1.411	6.053	42.22	107	186.3	296.3	476.3			505.8	-2.594	5.159
		508.5	-5.591	-3.625	-0.9365	1.95	8.493	19.4	58.52	143.1	237.1	327.6	420.8	547.4			508.5	-5.594	-5.317	0.4094	-5.733	-5.123	-0.469	-4.461	-0.3351	1.121	4.563	4.475	14.64			508.5	-6.218	-5.027	-2.058	-0.1602	-1.014	0.6419	5.725	41.61	106.4	182.1	294.5	474.7			508.5	-4.299	2
		511.2	-5.678	-3.343	-2.916	3.221	7.336	18.77	57.97	141.3	234	324.3	420.6	545.4			511.2	-7.248	-6.551	-2.611	-2.139	-4.263	-1.84	-3.995	-2.096	1.254	2.272	5.748	14.28			511.2	-7.85	-3.868	-3.245	0.9622	-2.108	1.737	5.632	38.58	104.7	179.5	291.7	470.5			511.2	-4.558	0.6893
		513.9	-6.257	-1.893	-3.299	-0.08096	7.403	20.84	58.67	137.9	233.4	321.8	418	543.6			513.9	-6.818	-5.336	-4.119	-5.461	-5.67	-1.004	-2.281	-4.272	0.9525	-0.1017	5.808	16.15			513.9	-8.053	-3.891	-5.534	-4.101	-0.212	2.381	8.063	36.87	101.4	177.3	290	467.2			513.9	-3.363	2.552
		516.6	-4.117	-1.76	-2.267	-1.089	6.608	18.7	56.61	138.2	229.7	321.5	416.5	540.6			516.6	-4.302	-3.805	-2.236	-7.222	-2.861	-2.497	-3.238	-3.328	1.324	2.361	6.146	14.2			516.6	-5.594	-3.31	-1.906	-4.207	-0.1597	1.212	7.466	35.7	98.82	176.6	285.5	466.2			516.6	-1.64	2.593
		519.3	-6.263	-3.439	-0.6349	-0.5824	6.956	18.28	55.7	136.7	227.2	319.8	413	540.1			519.3	-4.451	-6.114	-2.953	-7.531	-3.007	-4.186	-3.068	-1.593	1.715	3.43	5.357	15.32			519.3	-5.344	-3.986	-1.513	-1.27	-2.804	-0.2118	7.612	35.25	98.86	174	283.9	468.2			519.3	0.7364	1.596
		522	-7.642	-3.643	0.4817	0.9966	4.81	19.91	56.62	136	226.7	315.5	408.5	540.4			522	-4.855	-5.585	-1.009	-5.008	-1.669	-0.9666	-4.245	-2.038	0.7802	1.559	4.402	15.63			522	-7.663	-3.364	-1.996	-1.139	-1.799	0.827	6.4	35.63	97.31	173	281.5	466.2			522	-1.553	2.597
		524.7	-7.543	-2.646	-1.994	2.065	5.554	21.97	54.57	133.7	222.4	313.6	406.8	539.6			524.7	-5.358	-3.856	-1.535	-4.31	-3.232	-1.096	-3.172	-1.904	2.127	1.48	3.324	13.72			524.7	-6.954	-5.093	-1.81	-1.945	-1.546	0.7965	5.615	34.19	95.11	169.6	279.7	463.6			524.7	-3.566	1.246
		527.3	-9.222	-3.587	-2.261	1.792	5.755	20.14	56.15	132.8	221.3	310.1	407.8	539.2			527.3	-5.659	-2.435	-1.617	-6.95	-3.355	-1.62	-1.875	-3.953	0.1232	1.024	5.192	12.87			527.3	-6.012	-2.941	-2.609	-2.974	-1.305	1.069	7.911	33.41	92.82	167.6	277.5	460.5			527.3	-4.216	3.203
		530	-5.98	-1.106	-2.346	0.2933	7.401	18.67	54.12	133.2	219.3	310.3	406.5	540			530	-4.084	-2.032	-4.936	-6.104	-3.818	-2.108	-1.951	-3.612	-0.6	1.33	2.893	17.27			530	-8.357	-2.282	-2.352	-3.226	-0.7702	1.329	7.153	34.15	91.09	167.5	280.1	461.1			530	-3.323	3.438
		532.8	-5.624	-2.737	-0.6802	0.6548	5.97	17.06	52.72	133	220.8	307.7	406	538.6			532.8	-7.173	-4.58	-1.641	-3.496	-2.882	-1.641	-4.174	-0.05187	0.04279	1.544	5.751	15.88			532.8	-7.898	-4.038	-1.507	-2.797	0.5098	0.3613	7.515	34.79	92.19	168	278.6	460.6			532.8	-3.101	3.091
		535.5	-8.307	-5.778	-0.6516	2.628	5.117	19.39	51.91	132.2	219.9	306.6	404.9	536.2			535.5	-6.905	-6.271	-0.9391	-5.996	-5.304	-1.663	-5.871	3.641	0.7609	2.099	4.916	13.1			535.5	-7.993	-5.993	-1.856	0.6837	-2.231	1.708	5.572	33.97	90.67	166.8	275.1	457.6			535.5	-2.296	0.7064
		538.1	-7.798	-2.56	-3.593	-0.3818	4.168	21.43	52.48	129.4	214.3	304.6	400	534.7			538.1	-5.393	-2.969	-2.242	-5.568	-5.074	-0.6257	-3.918	-1.188	-0.2895	1.134	3.674	12.23			538.1	-7.794	-4.88	-3.525	-2.242	-2.613	2.007	8.009	31.45	86.67	163.8	270.7	454.1			538.1	-2.69	0.8949
		540.8	-7.342	-1.2	-3.318	-3.634	5.736	20.3	54.8	126.7	213	303.7	400.3	532.3			540.8	-4.717	-1.944	-4.264	-7.689	-4.259	-0.553	-1.667	-1.987	-1.854	0.6441	1.899	12.89			540.8	-8.33	-3.182	-5.025	-2.352	-3.115	-0.04578	7.725	28.72	86.06	160.5	270.2	454.7			540.8	-1.885	1.724
		543.5	-6.006	-3.352	-2.81	-0.9033	6.988	18.89	52.8	129.1	212	303.5	399.1	532.8			543.5	-5.785	-3.676	-5.729	-6.153	-0.6471	-0.4693	-3.505	-0.1515	0.4418	2.169	4.371	16.1			543.5	-6.912	-3.999	-4.677	-2.561	0.08992	0.6996	6.335	31.82	84.11	159.8	265.3	453.7			543.5	-1.603	2.296
		546.2	-6.891	-4.838	-1.555	2.228	9.502	19.24	52.17	123.9	212	300.4	395.6	531.9			546.2	-7.221	-5.385	-4.701	-5.31	-3.943	-2.795	-2.187	-0.7933	-1.908	2.064	5.477	16.72			546.2	-8.165	-3.791	-1.527	0.2245	-0.6375	0.5604	7.034	31.82	85.1	156.4	265.4	452.7			546.2	-3.52	3.332
		549	-7.357	-5.147	-2.397	3.341	4.635	20.09	52.56	122.2	211.5	298.3	392.4	527.7			549	-6.163	-5.111	-3.967	-5.522	-7.428	-3.041	-3.363	-0.7029	0.8079	0.8778	5.841	14.63			549	-6.997	-4.195	-1.677	-3.06	-2.722	1.041	7.136	28.44	83.7	153.6	263.5	447.3			549	-4.213	2.667
		551.7	-6.545	-3.9	-2.68	1.175	3.362	19.22	52.52	122.9	206.9	296	393	525.5			551.7	-8.025	-5.588	-4.796	-3.708	-3.516	-1.412	-1.04	-2.012	-1.676	2.09	4.46	14.13			551.7	-8.776	-3.901	-1.576	-1.456	-4.045	1.52	7.104	26.94	80.17	153.6	261.9	445.4			551.7	-2.977	2.822
		554.4	-4.643	-4.966	-4.359	-1.128	5.495	18.6	50.42	123.2	206.2	295.4	391.6	526.6			554.4	-5.927	-5.257	-4.963	-6.074	-1.058	-3.37	-0.813	-1.464	-2.085	3.24	2.617	13.73			554.4	-8.268	-3.773	-3.446	-3.851	-3.225	2.208	4.76	28.11	77.58	152.9	260.1	445.5			554.4	-5.247	0.9499
		557.1	-3.797	-4.904	-2.698	-1.326	7.843	16.6	49.99	123.5	205.4	293	389	523.8			557.1	-6.038	-8.559	-4.888	-5.369	-0.1106	-3.049	-2.154	-1.958	-0.671	4.876	4.209	15.03			557.1	-7.253	-5.152	-2.814	-6.237	-2.319	0.3871	3.731	31.7	78.19	152.2	260.5	443.9			557.1	-3.896	1.75
		559.8	-4.979	-4.094	-2.256	0.9338	5.701	16.03	48.03	122.7	203.7	289.5	388.2	520.1			559.8	-5.278	-4.056	-2.86	-3.295	-3.997	-3.99	-0.6967	-0.8906	0.7336	1.749	7.732	14.58			559.8	-6.312	-4.296	-2.401	-4.767	-3.468	-0.9632	5.069	28.82	78.19	148.6	260.2	441.3			559.8	-3.884	1.709
		562.5	-6.132	-2.495	-1.612	0.9337	4.36	18.28	49.51	120.5	198.7	286.2	386.6	516.3			562.5	-6.351	-6.641	-3.04	-2.772	-5.162	-3.749	-1.381	-2.495	1.348	-0.001588	6.173	13.6			562.5	-8.628	-1.824	-3.089	-1.507	-1.884	0.4775	5.279	26.1	76.45	149.1	256.1	435.4			562.5	-4.458	1.956
		565.3	-5.847	-2.716	-2.003	2.559	3.993	18.66	51.17	119.2	197	285.8	383.1	517			565.3	-7.368	-6.271	-1.932	-3.511	-4.548	-1.446	0.4463	-1.24	-1.433	-0.7601	3.173	14.48			565.3	-10.11	-1.724	-2.421	-0.3277	-0.07988	-2.012	6.305	25.66	75.48	148.2	253.3	435.7			565.3	-4.289	2.524
		568	-7.635	-2.824	0.1987	0.9367	6.296	18.94	47.34	119.4	198	286	381.9	515.5			568	-6.006	-5.946	-2.21	-5.514	-3.152	-1.244	-1.496	-2.587	-0.8807	1.453	5.447	16.26			568	-10.91	-3.992	-3.442	-2.791	0.8321	-0.2518	4.772	27.05	75.5	146.4	250.3	432.6			568	-4.962	1.114
		570.7	-6.251	-4.204	-0.6371	0.7081	4.229	15.24	46.73	117.8	195.5	283.7	381.3	515.9			570.7	-4.081	-4.62	-3.152	-6.829	-1.75	-2.804	-2.188	-0.9309	0.2945	4.219	4.242	15.87			570.7	-8.966	-4.507	-2.043	-3.398	0.3401	0.2624	3.567	26.03	73.75	144.4	249.6	433.4			570.7	-4.316	0.3449
		573.4	-5.539	-3.043	2.173	0.3278	3.894	15.03	47.1	116.8	193.2	280	380.6	511.8			573.4	-2.99	-3.609	-1.854	-4.003	-3.755	-4.847	-0.5497	-0.3289	-0.1963	3.746	4.718	16.55			573.4	-8.183	-5.027	-0.4788	-4.145	-1.225	0.1941	4.21	23.63	70.75	140.7	248.5	429.7			573.4	-4.326	0.9851
		576.1	-4.576	-3.222	-0.9979	-0.8355	4.266	15.84	46.97	115.9	191.8	277.8	378	509.2			576.1	-4.825	-3.338	-3.746	-2.81	-4.766	-3.541	-1.537	-2.473	-2.24	1.732	4.443	14.82			576.1	-7.566	-4.365	-0.9089	-3.122	-1.712	0.05381	5.523	23.54	70.42	138.3	248.4	426.9			576.1	-2.868	0.911
		578.8	-7.049	-2.494	-2.861	-1.478	4.533	19.11	47.42	117.3	191.7	276.7	376.4	509.4			578.8	-2.626	-2.952	-5.395	-5.999	-4.533	-3.45	-0.3392	-2.943	-2.87	1.73	6.147	12.97			578.8	-8.23	-3.444	-2.461	-4.51	-1.201	1.36	2.816	21.07	72.38	138.5	245	424.9			578.8	-3.653	2.176
		581.5	-7.729	-2.53	-2.269	-0.4256	5.948	16.28	46.56	116	191.6	277.2	375.6	507.7			581.5	-6.135	-5.805	-6.578	-5.922	-5.543	-2.402	-2.674	-2.511	-0.05269	1.04	3.241	14.74			581.5	-8.408	-5.421	-1.619	-4.856	1.262	0.1481	3.382	25.15	72.76	137.4	243.8	424.7			581.5	-5.087	0.6012
		584.3	-6.188	-3.445	-1.111	1.196	5.459	16.23	46.19	112.8	191.1	273.8	374	507.1			584.3	-5.693	-6.92	-5.812	-6.208	-4.158	-3.498	-1.686	-0.9788	0.2616	0.3788	3.881	15.7			584.3	-10.29	-5.872	-3.199	-3.515	-0.3478	-1.109	5.732	22.71	67.98	133.9	240.3	423.8			584.3	-4.488	2.713
		587	-7.53	-6.008	0.5843	1.117	5.452	15.36	44.48	111.2	190.3	273.6	371.8	506.7			587	-7.561	-7.078	-4.642	-5.499	-2.893	-3.738	-1.812	-1.045	0.6416	2.074	3.745	12.6			587	-8.08	-6.422	-4.508	-3.1	-0.6873	0.708	6.042	21.1	65.95	133.2	241.6	424.9			587	-3.046	0.4504
		589.7	-4.352	-5.967	0.299	1.083	5.455	16.01	43.85	111.8	187	271.3	371.6	508.3			589.7	-9.363	-5.252	-3.44	-7.426	-7.248	-2.404	-2.32	-3.092	2.091	0.1513	3.506	11.85			589.7	-5.029	-5.336	-4.051	-2.738	-2.544	-0.008717	6.834	21.22	66.12	132.8	239.5	421.6			589.7	-0.7244	1.906
		592.4	-5.829	-3.897	0.1815	-0.0067	5.822	15.89	46.1	109.9	184.2	269.5	369.9	506.6			592.4	-5.873	-6.72	-2.662	-3.343	-6.721	-1.933	-4.279	-3.99	1.865	2.433	7.501	10.44			592.4	-6.899	-3.839	-3.279	-1.852	-1.006	-0.7336	3.248	22.56	63.79	132.1	239.9	419.4			592.4	-2.853	2.404
		595.2	-6.585	-2.448	-1.987	0.05983	4.216	15.98	45.39	108.6	185.3	267.5	370.9	505.5			595.2	-7.648	-4.978	-2.161	-5.288	-3.703	-1.39	-4.701	-2.425	-0.08929	4.236	7.813	12.14			595.2	-10.69	-6.312	-1.497	-3.011	-0.4315	-0.7078	3.436	20.7	66.73	129.5	239.9	420.4			595.2	-5.057	2.287
		597.9	-7.2	-3.521	-1.592	-1.215	3.772	17.36	46.3	109.4	182.9	267.9	368.1	503.3			597.9	-9.099	-5.62	-2.199	-4.755	-4.728	-2.425	-2.491	-1.845	-0.06241	2.297	5.356	14.79			597.9	-10.65	-5.742	-3.189	-2.595	-2.103	-2.505	4.615	22.03	65.89	126.8	235.8	419.6			597.9	-5.551	-0.1865
		600.6	-5.665	-4.419	2.362	0.8269	4.205	16.48	47.48	108.7	181.7	264.6	366.8	505.5			600.6	-8.709	-5.473	1.24	-3.223	-3.367	-2.296	-5.64	-0.5858	1.442	-1.427	3.646	16.72			600.6	-9.819	-7.851	-2.525	-0.6163	-2.253	-1.329	3.217	22.7	62.08	127.5	235.4	420.1			600.6	-4.711	2.328
		603.3	-6.916	-3.814	-0.2721	-0.1298	1.751	15.92	46.63	108.2	179.4	265.6	363.3	502.1			603.3	-7.844	-5.344	-0.6296	-3.658	-4.87	-2.4	-2.792	-3.51	0.1708	0.02031	1.963	13.21			603.3	-8.186	-5.33	-3.082	-1.595	-3.788	-0.7528	4.58	20.16	61.99	127.1	234.5	416.2			603.3	-3.226	2.598
		606	-6.336	-3.247	-2.609	1.231	4.126	16.05	44.46	108.5	180.4	266.5	364.2	501.3			606	-5.055	-5.621	-2.78	-6.021	-7.532	-1.257	-4.791	-2.653	0.2603	0.6024	4	12.44			606	-7.577	-3.919	-3.594	-2.985	-4.413	-0.04128	5.007	22.22	60.96	127.1	233	415.4			606	-4.103	2.795
		608.8	-6.274	-3.252	-1.841	0.1584	4.245	16.22	43.87	107.4	180.1	265.1	365.2	500.4			608.8	-6.583	-4.534	-4.334	-6.257	-2.543	-2.423	-2.826	-4.761	0.7815	-1.576	5.517	13.07			608.8	-6.784	-4.323	-3.242	-2.147	-4.178	-0.252	3.623	21.68	62.7	125	232	415.1			608.8	-3.588	2.52
		611.5	-7.061	-3.294	-1.742	-0.01489	5.087	16.26	44.73	106.7	177.9	261.4	361.2	499.5			611.5	-8.798	-5.265	-4.254	-6.896	-0.9207	-2.251	-2.469	-1.44	1.692	1.331	6.739	13.31			611.5	-8.852	-5.703	-3.406	-2.615	-0.7379	-0.5412	3.581	20.82	59.53	122.8	229.5	413.1			611.5	-4.796	2.824
		614.2	-8.82	-4.43	0.4727	-1.863	4.541	15.39	45.68	108.2	177.7	259.7	358.7	499.3			614.2	-9.835	-5.603	-0.847	-6.213	-0.604	-5.785	-1.035	0.4026	-0.2564	-0.2102	6.444	14.55			614.2	-8.058	-5.404	-2.514	-4.563	-0.5396	-0.999	3.926	21.75	59.04	118.9	229.1	411.3			614.2	-4.982	0.7754
		617	-9.091	-7.064	-0.5621	0.1584	5.999	14.78	43.71	107.2	176.1	260.2	356.2	497.1			617	-8.679	-5.671	-0.4308	-5.175	-3.644	-5.261	-3.673	-0.9678	-2.055	2.939	4.449	13.23			617	-9.116	-5.58	-2.875	-3.138	-0.65	-0.997	2.699	18.67	56.96	120.5	225.4	407.3			617	-4.438	0.3766
		619.7	-7.497	-3.307	-2.255	1.479	3.205	14.67	42.84	102.2	176.4	259.3	356.1	496.8			619.7	-6.128	-4.492	-0.7998	-4.705	-4.708	-4.262	-2.115	-2.005	0.901	3.248	4.015	14.17			619.7	-8.895	-6.637	-1.965	-0.774	-4.45	-0.6812	0.9887	19.3	58.24	120.4	223.1	403.3			619.7	-4.474	0.2831
		622.4	-6.293	-2.337	-4.008	-0.5434	2.945	15.56	43.11	104	175	255.4	356.5	496.9			622.4	-5.932	-4.866	-3.781	-5.35	-5.316	-3.876	-2.419	-1.31	0.6615	-0.3786	2.911	16.76			622.4	-9.32	-4.485	-3.063	-1.49	-4.014	0.5565	2.742	21.26	56.42	119.2	224.6	406.2			622.4	-3.867	0.8553
		625.1	-5.693	-3.613	-0.04652	0.4469	2.828	16.55	44.46	103.1	173.3	256.3	357.1	494.9			625.1	-6.911	-3.132	-3.141	-5.986	-2.815	-3.698	-0.896	-2.486	-1.029	-0.3361	4.265	14.45			625.1	-8.257	-7.456	-2.271	-2.656	-2.286	0.1043	4.285	20.9	57.35	117.8	224.2	404.2			625.1	-2.168	0.01672
		627.9	-5.971	-3.429	-3.369	-0.2581	2.778	16.18	45.11	102.1	171.2	256.9	355.1	493.1			627.9	-8.463	-4.329	-3.948	-6.631	-2.413	-0.1917	-2.556	-1.043	-2.425	0.5127	2.838	14.88			627.9	-6.317	-6.564	-3.513	-3.589	-2.041	-0.3489	2.069	20.85	54.4	117.2	220.2	401.5			627.9	-3.231	0.6867
		630.6	-5.988	-4.518	-2.287	0.287	4.482	16.64	43.41	101.5	169.6	254.6	352.9	490.1			630.6	-10.41	-6.576	-3.713	-3.949	-3.756	-1.126	-3.774	-1.178	-0.08028	2.095	0.4992	14.68			630.6	-10.37	-5.514	-3.962	-1.188	-1.663	0.648	3.784	20.65	52.85	116.4	219.2	401.2			630.6	-5.182	-0.6772
		633.3	-6.569	-1.591	-3.085	-1.087	3.109	17.66	42.39	99.06	170.7	251.5	349.8	488.1			633.3	-10.84	-6.571	-4.012	-5.52	-3.365	-1.34	-2.814	-3.81	-1.216	1.098	3.115	12.09			633.3	-8.055	-8.256	-3.365	-1.572	-1.961	1.497	4.223	18.37	55.04	112.9	216.3	399.4			633.3	-0.1623	0.3375
		636	-5.599	-3.475	-2.636	-1.494	4.097	18.26	43.13	99.8	169.3	249.4	348.6	487.7			636	-10.02	-6.082	-2.446	-6.066	-5.512	0.3197	-1.612	-1.327	-1.851	1.798	3.163	13.28			636	-5.292	-6.083	-4.498	-2.679	-2.143	0.8628	2.463	20.15	55.43	111	216	397			636	-1.019	1.471
		638.8	-5.463	-2.521	-3.754	-0.4104	5.265	17.41	40.98	97.99	167.9	247.9	347.1	487.2			638.8	-6.431	-5.472	-4.057	-5.552	-7.244	-2.121	-3.407	-1.997	-2.537	2.419	4.838	14.31			638.8	-6.084	-5.258	-4.147	-1.8	-0.7637	1.298	3.617	19.71	52.91	112.5	214.9	397.1			638.8	-0.6786	3.191
		641.5	-6.026	-2.812	-3.615	-0.2036	6.379	17.49	41.31	96.57	165.7	248.1	348.1	487.7			641.5	-7.351	-4.293	-4.511	-7.802	-5.12	-2.397	-3.574	-3.934	-2.732	5.974	5.463	16.13			641.5	-8.382	-4.949	-3.864	-6.18	-0.6827	-2.447	2.813	16.81	52.33	112.9	213.2	395.1			641.5	-0.4356	1.772
				-2.489		-1.224	5.156	17.25	42.74	96.89	164.7	245.8							-5.337		-5.905	-4.207	-1.634	-4.142	-4.574	-2.562	5.004							-5.891		-4.56	-1.464	-2.194	5.369	17.65	51.9	110.1							0.9056
						-1.451		17.42	39.86	96.51		243.2									-4.84		-1.987	-3.02	-1.405		2.775									-4.193		-1.666	2.721	19.98		108.6
												243.7															-0.946															105.8
		anti-Biotin WT															anti-Biotin IHH															anti-HEL IgG1-WT															anti-HEL IgG1-MST-HN
	pH 7.4	Time (s)	4 ^ FcRn 0.49nM	5 ^ FcRn 0.98nM	6 ^ FcRn 1.9nM	7 ^ FcRn 3.9nM	8 ^ FcRn 7.8nM	9 ^ FcRn 15.6nM	10 ^ FcRn 31.3nM	11 ^ FcRn 62.5nM	12 ^ FcRn 125nM	13 ^ FcRn 250nM	14 ^ FcRn 500nM	15 ^ FcRn 1000nM			Time (s)	4 ^ FcRn 0.49nM	5 ^ FcRn 0.98nM	6 ^ FcRn 1.9nM	7 ^ FcRn 3.9nM	8 ^ FcRn 7.8nM	9 ^ FcRn 15.6nM	10 ^ FcRn 31.3nM	11 ^ FcRn 62.5nM	12 ^ FcRn 125nM	13 ^ FcRn 250nM	14 ^ FcRn 500nM	15 ^ FcRn 1000nM			Time (s)	4 ^ FcRn 0.49nM	5 ^ FcRn 0.98nM	6 ^ FcRn 1.9nM	7 ^ FcRn 3.9nM	8 ^ FcRn 7.8nM	9 ^ FcRn 15.6nM	10 ^ FcRn 31.3nM	11 ^ FcRn 62.5nM	12 ^ FcRn 125nM	13 ^ FcRn 250nM	14 ^ FcRn 500nM	15 ^ FcRn 1000nM			Time (s)	4 ^ FcRn 0.49nM	5 ^ FcRn 0.98nM
		2.484	4.684	-2.374	2.787	-0.6756	0.3227	-0.6918	1.388	1.451	4.127	1.19	4.616	0.1838			2.484	-4.525	-3.403	0.1169	-2.499	0.03248	-0.5565	-2.293	0.01059	-2.507	-1.31	0.4902	-0.216			2.484	1.097	2.878	2.021	2.012	0.1383	-1.068	0.2773	1.052	1.035	2.074	-0.5638	1.903			2.484	4.025	0.6835
		5.109	2.3	-2.341	2.663	-0.1088	0.263	0.5001	1.51	0.1747	2	0.1258	2.833	1.078			5.109	-3.086	-0.8641	0.1072	-1.575	0.4758	0.6869	-0.7173	0.078	0.000293	-0.6973	-0.01799	-0.5174			5.109	-0.5865	1.016	-0.5674	0.8973	2.03	-0.2111	0.9715	-1.035	-0.8914	3.645	0.703	3.091			5.109	2.028	0.6021
		7.734	1.569	0.2244	1.991	0.8726	1.862	0.4691	0.9826	-0.01482	2.395	-0.3338	1.234	2.022			7.734	-0.4739	0.5229	1.867	-2.666	1.12	1.775	0.5297	-0.6787	-0.9193	0.4026	-1.417	0.5607			7.734	-1.502	-0.2072	-0.4711	0.1989	0.1132	-0.4154	1.949	-1.506	-0.9423	1.714	-0.2703	2.897			7.734	1.823	-0.08503
		10.36	2.014	-0.4366	1.7	-0.8416	0.3322	0.7243	1.45	0.5804	4.423	-0.7458	0.8034	2.369			10.36	0.4593	-0.3781	1.224	-1.832	0.9628	1.834	0.7269	-0.9192	-1.81	1.367	-1.457	0.6197			10.36	-0.7714	-0.1116	-0.03181	0.02239	-1.054	-0.752	-0.2127	-0.139	-1.351	0.6929	0.3273	1.554			10.36	0.9239	-0.2163
		12.98	1.426	-0.8856	0.8746	0.5478	0.1537	0.2382	1.207	-0.575	2.619	0.2858	-0.4057	2.203			12.98	0.2233	0.8647	1.429	-1.092	1.721	2.268	1.616	-1.584	-0.3894	1.526	-0.8953	-0.3013			12.98	0.01198	-0.1806	1.489	0.8012	0.8633	-0.2988	0.4337	0.003483	-0.6116	-0.3571	-0.1524	0.7264			12.98	0.4445	0.7704
		15.59	1.121	0.8669	1.563	0.8371	0.01626	-0.1812	-0.2825	-1.186	0.9138	-0.04776	0.05886	2.08			15.59	-0.4695	0.4111	-0.626	0.7588	0.2223	0.8082	0.7345	-0.9606	0.2177	2.569	-0.373	0.1593			15.59	-1.663	0.3117	0.5796	1.113	0.3121	-0.6949	-0.003095	-0.5736	-0.3312	-0.2538	0.03169	0.2083			15.59	-0.7648	0.4127
		18.22	0.514	0.7053	1.724	0.5982	-0.7713	-0.426	0.68	-0.7749	1.894	-0.3233	0.5159	0.2509			18.22	0.03845	1.163	-0.1188	1.527	0.1064	-0.2723	1.475	-2.225	-0.2217	2.112	-1.212	-0.8687			18.22	-1.574	0.3404	-0.2764	1.322	-0.3096	0.09185	-0.07819	-0.06491	-1.048	-0.6516	-0.7339	-0.003655			18.22	-0.01669	0.4042
		20.88	0.4072	0.9598	-0.04174	0.8694	-0.01726	0.08998	-0.05477	-0.7396	1.17	-0.08529	0.6381	-0.5849			20.88	0.5348	0.9779	-0.2384	0.9182	0.5792	-0.2205	0.907	-2.462	0.9428	0.3954	-1.122	-0.9478			20.88	-1.025	1.033	0.1022	1.125	-0.3361	0.2665	-1.208	0.6459	-0.6738	-1.074	0.4252	-0.3077			20.88	0.1704	0.4588
		23.5	-0.01785	0.8501	0.5457	1.204	-0.3981	-0.942	-0.2205	-0.7762	1.26	0.4248	0.01412	-1.423			23.5	1.45	0.3277	0.5479	0.894	0.04863	-0.0716	1.156	-0.7911	0.2948	1.762	-0.846	-1.565			23.5	0.7564	0.6756	0.1566	1.523	-0.08371	0.1795	-0.4214	1.25	-0.7477	-0.3541	0.4028	0.1348			23.5	0.335	-0.5796
		26.13	0.3409	0.1227	0.2957	0.7692	-1.554	-1.269	0.8229	-0.6656	1.091	1.146	0.2208	-0.4702			26.13	-0.1733	0.3111	1.767	0.0333	0.678	0.4561	1.014	-0.745	0.5943	-0.02924	0.1445	-0.8315			26.13	-0.008605	-0.8198	-0.258	2.088	0.01416	-1.027	-1.007	0.6794	-0.2167	-0.8654	-0.7823	0.524			26.13	-0.04671	0.01698
		28.75	0.009066	0.1774	0.09693	0.2843	-0.378	-0.7545	0.8197	1.071	0.1416	0.8758	0.3653	0.3314			28.75	0.8482	0.02349	1.28	-1.465	1.09	0.1083	0.7958	-0.4803	0.3208	0.3166	0.3565	-1.284			28.75	-0.5133	-0.7348	0.6479	1.606	1.029	-0.5032	-0.4318	0.1004	0.6124	-1.116	0.1049	0.301			28.75	-0.2805	0.7162
		31.38	-0.6236	-1.053	-0.5522	0.7285	-0.4838	0.737	0.4481	0.25	1.334	1.36	-0.08946	0.8097			31.38	0.3159	0.2671	-0.4157	-0.571	0.4044	-0.1794	0.7632	0.3264	0.4565	-0.6952	-0.03865	0.06263			31.38	-1.003	-0.06749	-0.1841	0.1543	0.4395	-0.5772	-0.7732	-0.3739	-0.7148	-0.1273	0.2349	0.9995			31.38	-1.155	-0.1946
		34	-0.4552	-0.4272	-0.3161	1.49	0.6884	-0.3104	-0.2869	0.01919	-0.1794	-0.8031	0.491	0.408			34	0.3371	-0.3084	1.451	1.152	0.4059	-1.114	0.6604	-1.301	-0.6636	-0.4025	0.7948	0.03584			34	-0.6714	-0.2362	0.1533	0.9611	-0.4247	-0.739	-0.8159	0.2329	-0.7544	0.1998	-0.7475	1.707			34	-0.6195	-0.6028
		36.63	1.051	0.558	-0.7786	0.4586	0.2402	0.2102	-0.7979	0.7354	-1.101	-1.406	0.5389	1.069			36.63	0.857	-0.4519	0.1681	1.639	-0.2679	-0.112	0.3819	-0.4488	-0.6854	-0.6282	0.1112	0.6736			36.63	0.3457	0.5081	-0.6813	0.9001	-1.06	1	0.03077	-0.005047	0.4879	-1.001	0.3811	-0.6224			36.63	1.154	-0.1009
		39.28	1.089	-0.3598	-0.3648	-0.933	-1.356	0.393	-0.5542	-0.2457	-0.88	-0.9583	-0.6134	0.5188			39.28	0.7051	0.02472	-0.9348	0.3417	0.3664	-0.1624	-0.952	0.8438	0.1145	0.1709	-0.2992	0.4558			39.28	1.38	0.05275	-0.505	-0.08336	-0.4555	-0.3272	0.4776	-1.169	0.9796	-0.1161	0.6535	0.5753			39.28	0.8304	-0.6127
		41.94	0.4644	0.8932	0.2156	-1.014	-0.3656	-0.09952	0.3678	0.48	0.1223	0.08808	-1.212	-0.3807			41.94	1.378	-0.5875	0.09957	0.2546	-0.491	0.2875	-0.1431	0.009116	0.4988	0.3858	-0.6063	0.4693			41.94	-0.1565	-0.8198	-0.4499	-0.2184	0.02713	0.09536	0.1726	-0.8065	0.7668	0.4565	0.2204	0.1694			41.94	-0.2357	-0.5609
		44.56	0.6473	0.8447	0.4989	-0.3078	0.7749	0.3137	0.6987	-0.2692	-0.006104	0.6308	0.637	-0.5224			44.56	0.2037	0.08784	-0.7064	-0.2483	-0.4263	0.438	-0.2939	0.8711	-0.06878	0.5665	-0.9265	1.114			44.56	0.3946	-0.7829	-0.5745	-0.5962	0.1977	-0.1206	0.4376	-1.274	-1.312	0.5966	-0.08185	0.5103			44.56	-0.06875	0.7488
		47.22	1.724	0.102	1.115	0.1488	0.4647	-0.04818	-0.9141	-0.9693	0.0704	-0.01462	-0.5602	-1.207			47.22	-1.18	1.217	-0.2998	-0.407	-0.3374	1.602	-1.096	0.8705	0.7217	0.8839	-0.08898	-0.9867			47.22	0.4168	0.1475	-0.02876	-0.3612	-0.2119	0.6634	0.2678	0.3319	-0.518	0.2283	0.7845	-0.4023			47.22	-0.4455	0.8772
		49.88	-1.339	0.01136	-0.4977	-0.922	1.252	0.4172	-0.8495	-0.6818	-0.09261	0.06233	0.05333	-1.242			49.88	-2.709	-0.1028	-0.8116	0.5209	-0.2981	0.5746	-0.09005	-0.002755	0.1001	-0.1213	0.4611	-0.6421			49.88	0.06067	0.4599	0.5485	-1.158	0.07042	0.875	0.4542	1.514	-0.3694	0.3465	-0.562	-1.583			49.88	0.3153	0.4149
		52.53	-2.567	-0.747	0.5834	0.06629	-0.8366	-0.8586	1.068	-0.3897	0.5908	0.1651	0.3894	0.2156			52.53	-0.7557	-0.1698	0.1694	-1.216	-0.4459	-1.443	-0.0266	-0.6883	-0.7946	-0.4764	0.236	0.1013			52.53	-0.2539	1.473	1.074	-1.204	0.3884	-0.3665	0.1804	1.449	0.8222	0.5333	-0.988	-1.655			52.53	0.5056	-0.6852
		55.19	-2.307	-0.7598	0.223	0.2019	-0.7817	-0.7794	1.075	-0.936	1.191	0.4312	0.04063	-0.2236			55.19	-2.071	0.04616	-0.2602	-2.197	0.6682	-1.616	1.688	-0.3148	0.06079	-0.3334	-1.118	1.147			55.19	-1.406	1.075	0.623	-0.2529	-0.2722	1.643	0.1769	-0.4435	1.943	0.9217	-0.9671	-0.1295			55.19	-0.1722	0.3981
		57.84	-0.1612	-2.018	0.06172	-0.2879	-0.9187	-0.3365	-0.4963	-1.953	0.9712	0.3322	-0.356	-0.5841			57.84	-3.144	0.1321	-2.153	-2.032	0.5602	-0.4524	1.153	-1.599	-0.2077	1.213	-0.7929	-0.1593			57.84	-0.5662	0.6974	1.026	-0.8542	-0.8333	1.479	0.1653	-0.7684	0.3813	1.155	0.1459	0.1189			57.84	0.8264	0.2246
		60.5	-0.4103	-1.034	-0.9002	-0.04102	-0.6002	-0.5951	-1.073	-0.6772	1.113	0.7237	-0.6834	0.5476			60.5	-0.9079	0.4844	-1.402	0.1575	-0.4213	-1.166	0.3226	-2.324	-0.4581	1.821	-0.3377	0.4008			60.5	-1.092	-0.5386	0.782	0.01752	-1.402	0.4128	0.3077	-1.279	-0.6017	1.014	-0.5955	0.3867			60.5	-0.7062	-1.44
		63.22	0.341	-2.13	-0.2671	-0.513	-0.2712	-1.045	-1.707	-0.01796	1.118	-0.3492	-1.076	-1.103			63.22	-0.4689	-0.05301	-0.2188	-0.5234	-0.6445	0.8795	-0.8757	-0.4135	-0.7501	1.611	-0.8917	-0.6572			63.22	-1.538	-0.1286	-1.356	0.3493	-0.7836	-0.8811	0.2442	-0.8008	-1.15	0.03799	-1.92	-0.8644			63.22	-1.421	-2.9
		65.88	-0.5438	-2.319	0.05878	-0.3936	-0.363	-1.223	-1.274	-1.603	-0.2038	-0.54	-1.073	-0.7039			65.88	1.109	-0.591	-1.348	0.08073	-1.119	0.9963	0.05979	-1.448	1.043	0.09608	0.179	-0.4469			65.88	-1.899	-0.3538	0.04972	-0.2818	0.5972	-0.9233	0.6427	-0.9101	-0.9419	0.2312	-1.954	-0.3035			65.88	-2.445	-1.729
		69.45	1.204	-1.521	-1.327	0.828	4.925	-1.836	2.827	2.105	0.375	3.425	4.752	2.897			69.45	-1.435	-2.792	-1.377	-1.228	0.3059	-0.2446	2.289	-0.5181	1.371	-1.021	6.92	-3.774			69.45	0.303	0.08304	-1.199	1.354	0.5136	1.966	2.957	2.092	-2.475	-2.267	2.077	2.348			69.45	-2.394	-1.043
		72.11	-0.1997	0.3884	1.117	5.314	-0.08023	2.126	1.034	0.3002	4.542	9.048	3.789	8.432			72.11	-1.6	2.054	-0.002269	2.91	-1.42	4.456	1.505	2.326	1.773	0.8149	1.8	3.339			72.11	-0.2641	2.935	2.182	3.974	-1.719	2.414	2.182	3.189	2.295	4.133	1.281	5.133			72.11	-1.783	2.209
		75.13	-1.516	-0.1965	-2.885	-0.5837	-1.767	-0.6808	-1.94	-2.752	2.376	2.559	3.243	10.37			75.13	0.03683	-0.1543	-2.709	-1.018	-1.416	-0.02543	-1.244	-4.023	-1.378	4.353	1.61	4.529			75.13	0.3284	-1.746	1.676	-0.8578	-2.236	2.544	-2.454	1.486	-0.08991	0.6038	-0.8239	5.978			75.13	1.423	-1.499
		77.78	-1.313	-4.247	-4.021	-1.209	-1.482	-2.536	-0.2461	-0.6129	0.743	3.585	5.919	7.794			77.78	-1.272	0.6359	-2.757	-2.451	-0.4663	-2.097	0.2622	-0.6105	3.193	2.95	0.02984	-1.557			77.78	-1.596	-1.651	0.01217	-0.3721	0.1884	-0.7884	-0.5506	0.1439	-2.295	0.3462	0.9689	3.496			77.78	0.3986	-0.1568
		80.44	-1.037	-6.486	0.837	-3.142	-1.152	-0.01223	0.6046	-0.5102	-0.6827	1.88	3.233	9.626			80.44	-1.731	-1.691	-0.8281	0.7419	1.744	-0.7032	-0.526	-2.717	-0.3256	-0.1111	0.68	3.244			80.44	-2.277	-1.484	2.292	-3.684	-1.701	-0.3034	0.1359	1.358	-0.2741	-0.6426	2.211	6.771			80.44	-1.718	0.3419
		83.09	2.186	-2.979	1.42	-3.425	-1.007	1.494	-1.102	-1.926	2.62	3.662	4.2	9.861			83.09	1.022	-1.186	0.5454	-0.3307	-0.004448	0.7298	-1.062	-2.168	-2.086	0.8895	1.941	4.805			83.09	-1.278	0.1871	1.365	0.9659	-1.811	-0.806	0.6075	2.294	-1.515	0.5445	1.668	5.155			83.09	0.2951	0.7678
		85.75	0.4568	-1.802	1.361	-2.139	-1.52	0.3851	-1.683	0.06244	-0.535	4.34	6.052	8.297			85.75	1.306	1.026	-0.5636	-0.1097	-0.2167	-1.214	1.913	0.6652	-1.857	0.7524	-1.148	2.124			85.75	-2.045	1.727	-0.2523	-1.05	-2.15	-2.159	-0.8288	-1.717	-2.281	0.3306	0.8886	4.502			85.75	2.164	0.1853
		88.41	-0.675	-1.693	-1.061	1.2	-0.1422	-1.583	-1.316	1.372	0.1823	5.997	4.865	7.708			88.41	-1.509	-0.3363	-1.758	-0.5329	1.658	0.1872	0.376	0.1713	-0.399	0.3315	-2.471	2.663			88.41	-1.977	0.09856	-0.2346	-0.7756	-1.803	-2.748	-1.182	0.4581	-0.5956	0.5126	0.1046	2.828			88.41	-0.1938	0.06302
		91.06	-2.681	-1.507	1.726	-0.9009	-2.079	0.6181	0.04854	0.02807	-1.073	5.03	6.149	8.347			91.06	-1.092	1.219	-2.24	1.078	-0.1971	-1.014	0.5883	-1.936	-0.02356	-1.031	-1.543	0.4122			91.06	-2.856	0.225	-0.4869	-1.539	0.08213	0.2525	0.219	0.3105	0.3542	0.132	3.282	2.865			91.06	0.2382	-0.7333
		93.72	-0.5347	-2.645	0.6135	-0.9545	0.08562	-2.48	-1.226	1.2	-0.8983	3.604	5.311	5.512			93.72	-2.694	-0.04511	-3.657	-0.3429	-0.7994	-1.139	-0.07213	-1.642	-0.6925	-0.5387	0.2529	1.06			93.72	-1.932	0.1673	-0.3673	-1.082	1.225	-1.33	0.8808	0.7259	-0.6528	-1.657	1.379	3.662			93.72	-0.9487	0.4085
		96.38	-0.009439	-2.202	1.617	-0.4993	0.3336	-1.429	-1.119	-0.1708	-0.2283	2.885	4.834	8.781			96.38	-0.9635	0.7965	-3.309	0.2083	0.6186	0.4132	0.6512	-3.597	-0.8139	2.719	-2.605	0.579			96.38	-1.203	1.072	-1.589	-1.62	-1.328	-2.578	2.126	2.392	-1.402	1.739	1.835	5.135			96.38	-1.181	0.3274
		99.03	-0.518	-1.697	2.532	0.204	-1.78	-0.0872	0.6673	-1.002	0.9592	3.552	4.07	7.744			99.03	-4.016	0.6876	-0.8841	-0.5414	-1.562	1.152	-1.712	-1.608	-3.307	-0.1516	2.243	-0.2423			99.03	-4.043	0.1814	-1.179	-1.057	-0.8425	0.355	-0.461	4.341	-1.151	1.048	2.257	4.79			99.03	-1.803	1.173
		101.7	-0.3845	-0.3025	1.001	0.3389	-1.992	0.45	-0.8431	-0.4435	0.1608	2.87	4.701	8.859			101.7	-2.81	-1.344	0.06078	0.01587	2.008	0.7555	0.5136	-0.4709	-1.439	2.867	0.07406	1.198			101.7	-2.041	0.2912	-2.729	0.2116	-1.111	1.346	-0.8932	2.547	-0.3569	0.4731	2.667	5.731			101.7	-0.2679	0.404
		104.3	-1.461	-2.05	-1.135	-1.587	-1.28	-1.394	-0.983	3.31	1.131	2.292	3.473	10.02			104.3	0.4416	-2.793	-1.214	-0.6862	1.21	-0.8058	1.983	-1.869	0.8197	-1.729	-0.06786	1.922			104.3	-1.28	-0.5558	0.5654	-0.3803	1.171	2.352	-0.5802	0.4055	-0.247	-0.7704	0.3575	4.747			104.3	1.571	-0.7543
		107	-1.538	-3.888	-1.211	-3.402	-1.244	-1.434	-0.4926	1.032	-1.185	2.307	6.071	8.853			107	-0.4482	-0.6861	-2.737	1.075	-1.002	-0.4405	-1.705	-0.05621	-2.042	1.503	-1.685	-0.7735			107	-2.591	-1.495	0.3971	-0.04774	0.9256	0.005498	-0.1599	-2.005	0.2271	0.5264	0.4325	3.413			107	-0.6452	0.1203
		109.7	-2.397	-1.101	2.206	-0.4836	-0.8689	0.6081	-1.486	-1.313	-0.2974	2.239	5.542	8.627			109.7	0.6011	-1.243	0.4396	-1.371	0.9559	0.5211	-1.953	0.02442	0.08821	-0.2338	0.3777	1.481			109.7	-1.523	-0.9357	-1.512	-0.1831	0.1358	0.983	-1.989	1.245	1.03	1.679	0.3848	3.404			109.7	1.132	-0.3593
		112.3	-3.617	-1.815	0.006399	1.466	-1.058	1.747	-0.5976	0.772	0.5005	2.947	5.035	8.37			112.3	-2.165	-1.6	-0.6828	-0.5071	-0.8306	1.068	-1.287	-0.08376	-0.8115	-0.7513	-0.04501	2.159			112.3	-3.061	-0.5356	0.4942	-1.168	-0.2359	-0.05626	-0.5352	-0.03289	1.65	0.6621	0.4942	4.731			112.3	-1.124	0.02259
		115	-0.8038	0.7773	0.5993	1.512	-1.839	1.755	1.56	-0.796	-1.46	2.188	4.145	8.39			115	-0.2997	-2.06	-0.6305	-2.287	-1.27	-0.05281	-1.013	-0.9877	0.1924	-0.2621	-1.38	3.11			115	-1.416	-0.4471	0.2054	-0.288	-3.232	-2.043	-0.7073	1.625	0.2212	-0.9473	1.708	3.506			115	0.4278	-0.03351
		117.6	0.5364	-0.0198	-0.2676	-1.26	-3.194	-0.3685	1.443	-1.782	-0.8811	5.204	5.772	8.023			117.6	-1.267	-0.3054	-2.006	1.515	-1.785	1.255	-2.533	-2.086	0.02564	-0.7993	-0.1316	2.046			117.6	-2.724	-0.0517	1.236	0.02569	-3.17	-0.3957	-1.633	1.275	0.2109	-1.27	3.334	3.984			117.6	1.558	0.8851
		120.3	0.2024	0.7889	0.6507	-2.059	-2.613	-2.549	1.206	-0.2233	1.31	3.497	3.14	9.032			120.3	-0.1456	2.831	-4.544	1.038	-1.705	-0.2614	-0.8384	-0.7258	0.7474	2.284	0.7404	1.776			120.3	-2.73	0.377	0.7674	-1.22	0.5248	-0.3488	-1.169	1.59	1.224	-1.419	0.6632	3.658			120.3	-0.5461	-2.155
		122.9	1.303	-2.927	-1.256	2.578	-0.989	-2.2	1.252	0.4236	2.802	1.675	3.055	7.61			122.9	-1.816	-0.2684	-2.732	-2.447	-0.9094	-1.717	0.2119	-1.683	0.8457	1.794	2.184	0.2323			122.9	-1.593	0.1009	-1.04	-1.665	-0.4848	-1.958	-0.985	-1.306	-0.2346	0.004272	0.5353	3.42			122.9	-1.217	-1.695
		125.6	-0.2668	-3.117	-0.1746	-0.7509	-1.229	-2.621	0.6963	-0.2657	1.498	2.599	3.913	7.593			125.6	-3.273	-0.7446	-1.519	-1.033	-0.1013	0.6593	3.353	0.7119	-0.5453	1.458	0.917	0.9211			125.6	-2.083	-0.2865	-0.4354	-1.186	-0.6268	-1.724	-0.772	-1.01	0.6323	0.9681	-0.6818	2.317			125.6	-0.5062	-1.251
		128.2	-1.661	-3.485	1.886	-2.197	-1.049	-0.5925	0.2818	-0.2534	0.2754	4.257	3.403	8.016			128.2	-3.433	-1.105	0.2103	-0.8128	0.7462	-1.86	1.994	-1.001	1.692	-1.174	4.058	-0.5764			128.2	-2.534	0.5394	-0.7497	-0.4569	-2.537	-1.102	0.2559	0.2018	-0.1541	1.459	1.114	3.217			128.2	-0.4758	-0.7799
		130.9	-2.163	-3.74	0.847	-0.01745	0.5429	2.214	1.888	0.9751	2.323	1.789	3.17	6.236			130.9	-1.757	-0.866	-1.984	-1.558	-0.3924	0.4425	2.021	-1.936	-0.9858	1.218	3.983	-1.106			130.9	-2.754	-0.603	1.483	-0.2598	-0.4401	-0.03689	0.4957	0.6367	-1.002	2.002	-0.7985	2.192			130.9	-0.005602	-2.023
		133.5	-1.321	-2.98	-1.279	-0.6039	-1.654	1.697	2.062	3.466	1.701	2.033	2.9	7.892			133.5	-1.141	-2.399	-2.678	1.143	-0.4807	1.896	0.8601	-2.433	0.1727	-0.1399	3.345	0.3179			133.5	-0.7125	-1.127	-0.5683	0.02268	-1.188	-0.1626	0.8324	2.56	-1.41	0.4677	0.1714	-0.8037			133.5	1.901	-1.421
		136.2	0.5912	1.472	-1.483	-2.706	-2.262	0.5981	0.5824	0.7861	3.507	3.148	2.287	9.266			136.2	1.484	-0.665	-2.725	-1.59	-2.659	1.398	1.394	-3.203	-0.7193	1.558	2.578	1.433			136.2	-0.4867	-0.4682	-0.5471	-1.145	-1.219	0.4241	-0.5648	2.067	1.159	0.09011	-0.2697	3.128			136.2	0.3076	-0.7152
		138.9	0.06791	-0.03054	-0.8256	-0.5834	-2.425	0.1369	-0.9597	0.09138	0.8835	0.7465	3.339	7.757			138.9	-3.107	-2.716	-3.907	-2.309	-2.043	-0.152	-0.5017	-3.298	-0.01826	0.7987	0.1993	1.138			138.9	-0.2461	-0.1763	-0.2783	-0.5306	-0.3204	0.3588	-1.062	1.857	-0.3643	0.1207	-0.02794	3.428			138.9	-0.5188	-0.7319
		141.5	-1.706	-0.8686	-1.843	-0.4092	-1.189	0.129	-0.2498	-0.823	2.361	1.871	2.968	6.928			141.5	0.1309	-0.7958	-3.242	0.1053	-0.6183	-1.091	-1.539	-2.555	1.718	-1.499	-0.3499	1.408			141.5	0.1025	-0.1553	0.1406	2.01	-1.679	-0.9017	1.309	0.4868	-1.201	-1.08	-1.746	4.386			141.5	0.7761	-1.034
		144.2	-1.442	-3.84	-1.028	0.009233	-4.037	-1.263	-0.7803	-1.611	3.553	2.778	2.605	9.16			144.2	-1.946	-1.696	-0.2551	-0.9016	-1.858	1.208	1.897	-1.074	-0.5055	0.2989	2.729	2.533			144.2	0.06915	-0.8979	-1.556	3.633	-0.739	0.3582	0.08084	2.628	-2.397	1.309	0.4185	4.067			144.2	3.189	0.1629
		146.8	-2.188	-1.395	0.5074	-0.4665	-2.855	-0.5085	-0.9514	2.38	0.5907	2.369	3.251	6.669			146.8	-1.425	-0.2826	0.952	-1.693	-1.24	0.4766	0.5715	-1.91	-0.1064	-1.494	-0.1963	0.2103			146.8	-0.7722	-0.3999	-1.049	1.226	0.04647	-0.7615	-1.803	1.113	-3.638	-0.8765	0.01159	4.2			146.8	0.4626	1.612
		149.5	-1.898	-0.8963	-2.264	-0.716	-4.002	0.4106	0.08794	0.8616	-0.3252	2.695	4.552	10.05			149.5	-0.4988	-2.808	-0.142	-2.307	0.6427	-0.9462	1.884	-2.888	-1.93	2.527	2.674	-1.565			149.5	-2.147	-0.4735	-0.8224	0.3998	0.2051	-0.9074	-1.523	2.866	-1.261	0.3824	-0.8805	5.062			149.5	-1.93	-0.5254
		152.1	-0.7743	1.403	2.084	0.8367	-2.595	-0.003919	-1.207	-1.014	0.0454	3.624	6.92	11.69			152.1	-1.097	-3.236	0.165	-1.958	-3.032	1.031	0.4332	-1.35	-2.223	2.735	0.8347	1.081			152.1	-3.406	-0.9043	0.1434	0.07585	-1.114	-3.63	0.2298	2.752	-0.3174	0.08627	-3.142	6.526			152.1	-1.137	1.037
		154.8	-1.454	-1.483	-1.899	-2.018	-0.8247	-0.2706	0.7307	-0.7069	0.8984	4.226	3.506	8.09			154.8	-1.609	-1.419	0.09662	-3.571	-2.151	1.49	-1.389	-3.218	-1.289	4.289	1.038	0.6508			154.8	-0.8265	0.84	1.018	-0.836	-2.73	-2.842	0.4646	-0.2963	0.6977	1.282	-1.445	5.879			154.8	0.361	2.964
		157.5	1.268	-0.4308	-1.117	0.3509	0.7966	-2.459	-0.7323	-0.04957	1.257	3.64	1.495	6.967			157.5	-4.266	-1.084	1.047	-3.332	-0.9703	-2.36	0.7466	-2.37	-1.63	2.509	-0.3706	0.9119			157.5	-1.739	-0.01329	-0.6168	-1.111	-1.699	-0.2618	2.412	-0.6453	-0.3904	1.448	0.5773	4.309			157.5	1.322	2.096
		160.1	-2.706	-3.163	-0.6274	0.2655	-1.329	0.2344	-2.247	-1.173	1.286	1.919	1.507	7.67			160.1	-3.481	0.1626	-0.7518	-3.841	-2.227	-0.8305	-0.7233	-3.952	-2.833	1.446	-1.205	1.012			160.1	-0.7954	-1.541	1.795	-0.6296	-0.8681	-1.238	-0.4579	-0.6077	1.075	-0.2286	2.049	2.868			160.1	1.312	-0.2133
		162.8	-0.2773	-2.633	1.001	-2.515	-1.258	-2.403	-1.576	0.0433	-0.6083	1.956	2.114	9.289			162.8	-0.06426	-2.122	0.02105	-1.35	-1.021	-0.06692	-2.004	-2.55	-3.992	2.628	-3.382	1.793			162.8	-0.1863	1.06	-0.1517	0.04398	-2.176	-1.85	-2.208	-1.115	-0.6078	-1.086	3.025	4.501			162.8	0.3098	1.846
		165.4	-2.445	-2.439	0.7719	-1.262	-3.909	-0.3893	-1.369	-2.297	-1.933	1.702	1.298	7.093			165.4	-2.322	-0.8972	0.6342	-0.9223	-0.1953	-1.201	-1.286	-3.638	-3.936	0.9025	0.1559	-0.1417			165.4	0.2971	1.386	-0.7448	2.882	-1.594	-3.315	-1.046	-2.229	-2.135	1.433	2.803	5.075			165.4	0.4955	0.8849
		168.1	-1.715	-1.434	1.973	-1.285	-2.667	-0.3071	-1.263	-1.096	2.161	1.221	3.047	9.685			168.1	-4.27	-0.1477	-0.7236	-2.501	-1.151	-0.03944	-1.878	-1.983	-1.458	-0.71	-1.152	0.1971			168.1	-0.5607	0.0445	-0.8811	0.8121	-2.418	-0.3134	-0.8702	-1.253	-1.439	-0.9117	0.7836	5.958			168.1	-2.479	-0.1507
		170.7	-0.9912	-2.701	-0.7315	-1.753	-3.339	-0.01449	1.97	-0.09058	3.48	2.001	5.133	9.984			170.7	-2.804	1.054	-1.984	-0.5393	-3.236	0.1511	-2.247	-2.355	0.9115	0.7171	0.9815	0.1439			170.7	-0.3616	-0.9516	-1.286	0.05566	-0.3992	-0.275	-0.7548	-0.3342	-0.6788	-2.071	1.129	4.105			170.7	-1.484	-0.7913
		173.4	-2.322	-1.383	-0.4266	-0.129	-3.608	0.573	0.07687	-1.277	0.9452	3.262	4.395	10.36			173.4	-2.412	-0.9776	-0.9568	-1.29	-3.117	-1.426	-1.449	-1.454	-0.4367	0.5737	0.3501	1.947			173.4	-2.756	-0.7241	-2.887	-1.615	-1.303	-2.275	-2.291	-0.7743	0.1841	-0.3821	1.514	5.038			173.4	-1.824	-1.723
		176	-0.2189	-1.586	0.9437	3.57	-3.004	-0.2392	-2.834	-0.7133	-1.259	4.375	3.791	7.675			176	-2.556	-2.065	-1.104	-1.746	-3.302	-3.002	-0.4529	-3.482	1.651	1.223	0.6351	-0.05846			176	-2.933	0.3499	-1.257	-1.229	-0.9504	-2.484	-2.826	-1.227	-1.09	0.7021	-0.07746	2.115			176	-1.29	-0.2485
		178.7	-1.753	-0.2526	1.711	-0.6213	-0.1272	0.1363	0.422	0.2868	-0.4077	3.233	5.083	7.574			178.7	-1.414	-1.869	-0.6399	-2.098	-0.9968	1.128	-0.405	-2.565	0.258	0.2042	1.945	-0.7634			178.7	-1.46	-2.374	-1.834	-1.196	-0.2319	-2.014	-1.861	0.927	-2.098	0.9721	0.6119	3.328			178.7	-1.132	-2.627
		181.4	-1.945	0.9015	0.5983	-0.06076	-1.549	-0.6429	-0.323	-1.468	1.556	2.531	4.991	9.32			181.4	-0.9434	-2.344	1.527	-2.013	-2.496	0.8406	-1.594	-3.312	0.7894	-0.7028	2.421	1.761			181.4	-2.089	0.3422	0.6724	0.2997	-1.402	1.086	-3.017	-1.162	-3.584	-0.3708	-0.8582	4.079			181.4	-0.3048	-1.221
		184	-0.0001583	1.808	2.357	2.105	-2.32	0.679	-0.04435	-1.456	1.178	2.886	5.138	9.618			184	-2.631	-1.981	2.234	-0.04576	-1.324	-1.39	-1.889	-2.289	1.858	-0.4721	-0.3428	1.551			184	-0.671	-0.3796	0.3317	1.164	-1.652	1.395	-2.822	-4.443	-0.465	0.3402	0.2086	0.02023			184	1.626	-1.026
		186.7	-3.527	-2.791	0.5708	-1.271	-0.7178	0.8722	1.393	-2.277	-1.062	2.231	5.311	6.587			186.7	-5.222	-1.5	-0.1292	0.777	-1.502	-2.03	-2.28	-4.567	0.8591	-1.176	1.347	0.1574			186.7	-1.714	-0.204	-1.033	-2.9	-0.3544	1.727	-1.248	-1.694	-1.958	-1.321	0.9802	3.655			186.7	0.05579	0.7596
		189.3	-1.278	-3.806	-1.876	-0.3843	-1.163	-0.6475	-0.07334	0.6531	0.7441	1.952	5.858	9.62			189.3	-4.859	-0.7378	-2.291	-0.05319	-2.71	-2.575	-0.3334	-1.35	-1.022	-1.275	-0.4293	3.279			189.3	-0.3646	-0.2267	-1.243	-2.133	-0.6231	1.75	-0.5375	-1.136	-0.3622	0.2488	0.804	1.798			189.3	-0.772	0.5954
		192	0.4741	-1.267	-1.778	-0.8644	-1.455	-2.428	0.3146	0.5228	1.339	-0.8438	4.669	8.195			192	-0.8037	-0.8796	-4.129	-2.181	-1.407	-2.554	0.7301	-3.525	-0.6323	-0.103	1.361	2.338			192	-1.349	-0.3078	-0.5007	0.3261	-0.2492	0.5916	-0.5347	-0.4132	0.5355	-0.1455	1.486	2.621			192	-0.2296	0.1025
		194.6	-1.577	-0.1341	-1.88	-1.959	-1.57	-0.674	0.1232	-0.3984	1.347	2.06	2.846	7.203			194.6	-3.339	-1.251	-3.404	-1.8	-1.118	-3.812	-2.076	-4.091	-1.237	-2.987	-0.02066	2.796			194.6	-2.576	-0.02009	1.946	-0.4562	-1.776	-1.258	-1.124	0.3869	0.6812	0.5962	0.5229	1.697			194.6	-2.854	-0.2443
		197.3	-1.828	0.6207	-1.267	-0.9297	-2.452	-0.7878	-0.7102	0.5646	2.792	4.977	5.178	9.919			197.3	-1.514	-4.519	-2.332	0.8774	-3.674	0.1942	-2.399	-5.195	0.5316	-0.05782	0.01793	4.106			197.3	-3.192	1.769	1.176	0.9063	-2.611	-1.838	-0.5424	-1.47	-1.09	-0.2952	1.2	2.475			197.3	-1.007	1.285
		200	-2.669	0.6863	-2.187	0.8748	-0.8476	-2.113	0.4676	-0.8792	0.4326	3.251	2.257	5.128			200	-2.642	-1.002	-0.8802	-1.398	-3.256	-0.8434	-3.165	-1.829	0.1051	2.397	0.6813	3.954			200	-3.453	1.884	-1.002	2.042	-1.893	-2.038	-1.141	-1.514	-2.027	-0.5576	1.093	4.91			200	-2.039	0.5127
		202.6	-2.298	-1.835	-1.645	-1.252	-0.6759	-1.02	0.9903	-2.892	0.9355	4.174	1.972	8.428			202.6	-1.582	1.077	-3.219	-0.6748	-2.627	1.206	-2.357	-0.4124	2.003	3.354	1.212	1.141			202.6	-1.909	-1.088	0.2319	1.908	-2.072	-2.166	-1.552	-0.7853	0.1908	0.8059	-0.7581	2.633			202.6	-0.1745	-0.8018
		205.3	-1.842	-1.362	-0.8354	0.197	-1.388	-2.388	0.2618	-1.785	1.508	4.473	2.205	10.5			205.3	-3.219	1.788	0.1572	-2.634	0.7023	1.075	-2.921	-1.763	-1.273	0.3036	1.338	3.711			205.3	-1.64	0.9387	-0.4777	1.767	-0.7962	-0.4865	-1.328	-0.9336	1.674	1.741	0.2944	2.973			205.3	-2.354	0.1569
		208	-0.5079	-1.645	0.2131	-1.307	-0.598	-1.32	-1.48	-3.724	2.247	0.6946	6.018	9.577			208	-1.143	0.6377	-1.627	-3.417	1.656	0.9471	-1.918	-0.4656	-1.419	0.01609	1.782	1.638			208	-1.901	0.01172	0.2134	-2.27	-0.2127	-2.32	-1.995	0.4982	0.3198	-1.428	0.5282	4.138			208	-1.075	-0.4089
		210.6	-2.047	-2.117	-1.776	0.7055	-0.4761	1.847	-0.9049	-0.7683	1.541	1.995	2.577	9.299			210.6	-2.941	0.29	-4.493	-4.233	0.7937	1.532	-0.7664	-1.311	-1.774	0.3035	-0.6841	3.154			210.6	-2.957	1.009	0.1252	-2.085	-2.424	-2.77	-2.541	-0.7652	-1.866	0.08169	0.3438	2.638			210.6	-0.8413	-0.4718
		213.3	-0.4149	-0.0241	-1.85	0.1182	-0.6858	-0.8346	-0.969	1.435	0.5402	-0.1276	2.162	8.434			213.3	-2.862	-0.5921	-0.452	-3.082	-0.3919	-1.82	-0.3322	-1.938	0.4982	1.569	-0.8562	0.2996			213.3	-4.177	2.473	-1.136	-0.915	-2.584	-1.712	-2.158	0.01098	-1.183	-1.363	1.417	3.623			213.3	-0.1215	1.461
		216	-1.369	-0.7287	0.997	-0.9001	-0.603	-0.729	-1.283	0.3257	-0.1574	3.709	3.473	8.947			216	-2.488	-1.305	0.5174	-3.262	-2.812	-0.7766	-1.686	-0.987	-2.51	-0.6419	0.5985	2.499			216	-4.253	0.631	-0.3227	-1.69	-0.9226	-1.628	-0.9714	1.348	-0.9083	-1.772	0.07489	4.341			216	-1.709	-0.7372
		218.7	-0.4292	-1.749	0.9995	0.9177	-1.998	-2.755	-1.948	-1.342	-0.0906	2.839	2.814	7.167			218.7	-1.398	-2.121	1.028	-1.219	0.2471	-2.634	-0.7002	-0.6193	-1.754	1.302	-0.07942	2.413			218.7	-3.167	-0.5884	0.00153	0.07343	-0.166	-1.264	-0.987	0.3941	-1.613	-2.466	-0.7011	2.49			218.7	0.007552	-0.7583
		221.4	0.06357	-1.963	-0.6139	-0.3468	-0.9686	-3.363	-1.607	-0.4089	1.125	1.844	2.921	7.919			221.4	-2.828	-2.235	-1.712	-2.675	-1.229	-0.4139	-1.138	-1.314	0.1105	-1.171	2.005	-0.5377			221.4	0.2821	-0.6716	-0.6007	0.2391	1.265	-0.6514	-2.021	0.3919	-0.874	-1.869	-0.2919	3.68			221.4	1.115	-0.6911
		224.1	-0.4605	-0.5296	-3.038	1.314	-1.77	-3.51	-0.06096	-0.4362	-0.9413	3.378	2.102	9.709			224.1	-3.634	-1.225	-2.043	-3.251	-1.03	-3.925	-3.879	-1.208	-1.39	0.01723	0.7872	-0.7679			224.1	-2.194	-1.189	-2.05	-1.846	0.839	-1.776	-2.313	0.002888	-3.026	0.2458	1.346	1.251			224.1	1.11	-0.3473
		226.8	-1.702	-0.3065	0.994	-0.01011	-1.295	-4.105	-0.2345	-0.9819	-0.1241	2.311	1.837	8.884			226.8	-0.3625	0.8385	-1.147	-2.458	-1.16	-3.153	-0.1188	-2.133	-1.47	2.706	2.703	-0.2013			226.8	-0.8882	-1.481	-0.3501	-1.004	0.5537	-1.369	-0.9434	0.7729	0.4662	0.5001	0.01299	1.759			226.8	-2.603	1.06
		229.5	-3.259	0.2155	-0.7972	0.3252	-0.8462	-1.641	-1.768	-1.802	-0.1074	3.021	1.766	6.672			229.5	-1.469	0.1376	-2.994	-0.7193	-0.203	-2.433	-0.2057	-3.439	-2.45	-1.011	3.501	-0.2358			229.5	-0.9072	0.05327	-2.14	-2.226	0.09478	-0.3222	-0.7442	-1.09	-1.702	0.156	-0.16	4.558			229.5	-1.729	1.136
		232.1	-1.308	-1.082	2.853	0.5193	-0.03326	-3.223	-3.176	-1.114	0.4655	2.004	2.934	7.882			232.1	-5.421	-1.933	-1.713	-3.699	-1.337	-1.607	2.595	-1.697	-3.071	0.04287	0.1489	0.8294			232.1	-0.8809	-0.01312	0.3855	-0.2731	-0.1708	-1.028	-1.88	-1.225	-0.7416	-0.3428	0.2983	4.088			232.1	-2.456	-0.08857
		234.8	-1.005	-3.779	1.072	-1.981	0.7019	-0.04867	-0.3128	3.763	1.424	2.433	1.789	8.964			234.8	-3.849	-2.749	-3.022	-1.793	-3.287	-1.485	-0.09282	-2.894	-1.596	-2.247	0.9669	0.02685			234.8	-0.721	0.2359	-0.7035	-0.1749	0.4267	-1.289	0.2358	-0.7549	0.3811	-1.035	2.089	3.622			234.8	-1.11	-0.1358
		237.5	-1.066	-4.346	0.09738	-2.703	-0.7782	1.383	-0.025	1.388	-0.2245	0.01105	2.557	6.499			237.5	-4.512	-3.175	-2.611	-5.743	-3.649	-2.466	-1.916	-3.835	-1.564	1.219	3.42	2.086			237.5	-2.156	0.9739	0.9433	-0.1007	-0.9732	-0.9762	-0.5136	0.4886	-0.4779	1.913	2.886	4.178			237.5	-0.224	0.5781
		240.1	-1.449	-1.809	-0.2429	-1.391	-1.995	-1.573	-0.1508	-0.5276	-0.02606	2.964	4.942	9.475			240.1	-4.838	-1.541	1.435	-4.428	-0.9636	-1.818	-0.3483	-3.689	-1.038	1.059	1.836	0.003664			240.1	-3.762	1.994	0.8848	0.885	-0.5989	-1.886	1.387	-0.4551	-2.64	-0.1399	0.2542	3.222			240.1	0.04562	1.007
		242.8	-0.6981	-2.296	-1.216	-0.6345	-0.5895	-0.8561	-0.3302	1.041	1.147	2.703	1.71	8.631			242.8	-3.422	-3.404	0.2475	-2.067	-1.161	-1.395	-0.2966	-2.657	-1.345	0.8826	-0.7686	-0.4411			242.8	-3.704	0.948	-2.305	-1.182	-1.127	-2.465	-1.91	-1.571	-1.183	0.2298	-1.478	-0.8607			242.8	-0.5685	0.1138
		245.5	0.1413	-1.983	-1.092	-0.7567	0.8563	0.03568	0.325	1.198	0.4928	2.965	1.621	6.87			245.5	-1.043	-5.733	-2.771	-1.778	-3.053	-1.326	-0.473	-1.717	-1.356	2.572	0.9013	-0.2788			245.5	-2.339	-0.4896	0.9379	-0.9223	-1.629	-2.247	-3.089	0.5217	-0.2485	-1.621	-0.9287	0.7584			245.5	0.6481	1.521
		248.2	-0.9498	-3.496	0.07455	-2.678	-2.596	0.7213	0.131	-1.117	2.263	1.366	1.887	7.615			248.2	-0.5438	-3.8	-0.8841	-2.964	-2.982	-0.4247	0.03054	-1.407	1.922	-0.9852	1.083	1.15			248.2	-2.791	0.4338	1.172	-1.524	-1.642	-0.7634	-2.269	-1.356	-0.6347	-1.663	-0.5163	3.911			248.2	-1.358	0.8729
		250.9	-2.48	-3.868	-2.334	-2.872	-1.656	1.056	-2.6	-1.271	1.395	1.043	1.392	8.786			250.9	-2.018	-3.828	-2.182	-2.596	0.3699	-2.214	-0.7517	-3.664	1.811	-2.066	-0.2511	1.462			250.9	-2.434	-2.336	0.4466	-1.098	-0.9319	0.274	0.5934	-2.078	-3.942	-0.6472	-0.443	2.964			250.9	-1.229	-0.398
		253.5	-2.472	-1.105	0.5987	-1.24	-1.611	1.524	-0.8277	0.06797	-0.08136	3.743	0.3998	8.751			253.5	-3.157	-1.56	-2.11	-1.698	-1.676	0.9997	0.1923	-4.478	-1.38	1.26	0.1598	1.208			253.5	-2.415	-1.163	1.814	0.8388	0.501	2.135	0.06214	-0.416	-1.165	-1.182	1.521	2.121			253.5	-0.4867	-1.351
		256.3	-2.834	-1.909	-0.9891	-2.138	-1.384	1.04	-1.056	-1.519	-2.695	5.292	1.31	4.514			256.3	-2.746	-2.024	-1.201	-1.629	-2.521	-0.8424	0.3606	-5.069	-2.93	1.4	1.748	-1.585			256.3	-2.366	2.655	1.666	1.564	-1.535	0.5811	-0.7951	-0.681	-1.19	-0.8782	-0.0617	2.691			256.3	0.6348	2.344
		258.9	-1.692	-1.476	1.694	-2.858	0.01117	-0.006803	0.9743	-2.087	-1.506	1.912	1.293	7.031			258.9	-2.969	-2.541	-1.012	-1.96	-2.9	-1.221	-0.7079	-3.96	-2.743	-1.507	-1.165	2.773			258.9	-2.71	-1.147	-0.8818	0.5878	0.7893	-1.322	-0.8435	-2.332	1.853	-0.3819	-0.7018	4.954			258.9	1.564	0.1061
		261.6	-3.091	-1.526	-1.807	-1.682	-0.702	-0.5356	-0.1492	-2.102	1.302	3.238	3.65	8.775			261.6	-4.137	-2.415	-1.51	-3.195	-0.4438	-0.844	0.7577	-3.516	1.529	-1.568	-0.5353	3.342			261.6	-1.785	-0.3545	0.9262	-0.8628	0.1283	-0.1841	-5.105	-2.777	0.3027	-0.2488	-1.287	1.38			261.6	-0.5802	-0.1103
		264.3	-3.557	-3.249	-2.235	-0.4114	-0.3158	-1.963	-1.055	-2.256	-0.2965	1.974	5.855	9.288			264.3	-2.611	-3.131	-1.984	-5.362	-0.9233	-2.178	-0.1315	-1.727	2.23	-1.345	1.305	2.566			264.3	-3.103	-2.237	0.06785	-0.8983	-0.5142	-0.5526	-3.548	-0.9817	0.2327	-2.288	2.145	1.439			264.3	-2.367	-1.607
		267	-1.519	-1.535	-3.138	1.147	0.4091	-4.116	0.5492	-3.679	0.7721	2.533	3.931	6.695			267	0.1368	-2.908	-1.762	-1.557	0.2536	-2.602	-1.584	-2.926	1.141	-0.8204	-0.2088	3.246			267	-1.938	-0.5573	-1.608	-1.027	-0.8767	-1.158	-0.3342	-0.1458	-3.912	-0.3471	2.239	1.464			267	-1.645	-0.4351
		269.7	-0.6382	-1.563	-5.274	-0.7377	-1.027	-2.76	-0.4194	-3.026	0.7449	3.816	3.393	7.504			269.7	-1.099	0.06896	0.6582	-1.63	-0.5469	1.324	-3.464	-3.735	0.3222	0.3132	-1.057	-1.353			269.7	-2.555	1.282	-0.8943	-0.8978	-1.593	-1.214	-0.7767	-1.974	0.2357	0.3653	-1.323	4.215			269.7	-0.6212	1.205
		272.4	-1.143	-3.069	0.6567	0.5938	-0.6763	-1.634	2.303	-2.361	1.073	3.587	1.566	8.905			272.4	-3.334	-1.377	1.076	-0.8442	-1.619	1.841	-1.003	-1.299	-1.298	-1.073	0.07965	0.6666			272.4	-1.245	0.1227	0.2185	-0.8622	-0.1428	-0.5693	-0.613	-0.9245	-1.603	-1.022	-1.566	3.266			272.4	-0.6691	0.3529
		275.1	-0.4929	-2.776	3.034	-0.5726	-0.2143	-0.448	1.854	-0.2535	0.6089	3.873	3.693	7.885			275.1	-2.293	-0.513	-1.941	-3.45	-2.917	1.816	-2.452	-1.42	0.2112	-1.524	1.143	2.985			275.1	-1.172	-1.421	0.853	-1.622	-0.4423	-0.5375	-0.9285	-1.519	-1.21	-0.2078	0.5123	4.658			275.1	0.9567	0.06382
		277.8	-1.334	-2.198	-0.6929	-0.6766	-0.9148	1.303	1.261	1.099	0.594	1.318	1.833	7.231			277.8	-2.408	0.9761	-0.8059	-0.8509	-4.395	-0.6859	-3.923	-3.142	-0.8691	-0.1786	0.3959	1.101			277.8	-2.518	-0.7597	-0.707	-1.012	0.022	1.013	0.2169	-1.658	-1.58	-0.1713	0.07275	5.669			277.8	-1.674	0.7385
		280.4	-3.977	-2.435	0.3551	-1.093	-3.514	0.6058	-0.7524	2.009	0.9952	1.381	2.114	7.087			280.4	-1.296	-2.099	0.3721	0.9456	-3.413	-1.159	-2.205	-5.027	-2.241	0.7989	-0.7074	-0.09353			280.4	-2.145	-0.3198	-2.565	-0.428	-1.732	0.6204	-2.777	-0.4287	-0.5397	-1.182	0.7683	1.639			280.4	-1.124	0.1536
		283.1	-1.715	-1.225	-1.862	0.6477	-2.385	-3.339	-1.795	0.6072	0.5468	2.959	3.717	9.557			283.1	-1.736	-2.65	-0.4931	-1.656	-0.6268	0.9383	-2.145	-6	-2.323	-0.2144	2.611	-1.645			283.1	-1.51	2.031	-1.906	0.8421	-3.12	-0.2949	0.1429	-0.1941	0.3812	0.08153	0.3576	2.796			283.1	-1.605	0.3285
		285.8	-0.2956	-0.5845	-1.215	-0.282	-3.262	-1.171	0.8924	-2.709	0.07477	1.474	5.168	7.256			285.8	-4.01	-2.519	-0.9136	-1.964	-1.194	0.9282	-0.6647	-3.573	-0.6571	1.755	1.363	2.765			285.8	-2.411	1.134	-0.2685	0.2266	-0.3887	-2.096	-1.035	2.212	0.5956	0.5475	1.057	1.557			285.8	-1.729	0.07798
		288.5	-0.6853	-2.255	-1.723	-0.2991	-1.836	-1.144	0.1934	-3.113	-0.6576	2.574	4.499	9.081			288.5	-3.647	-3.601	-1.468	-5.496	-1.075	0.2423	-0.7483	-2.337	-1.604	1.285	0.07704	2.664			288.5	-1.68	0.08649	-2.89	-0.8136	-0.1855	-2.104	-2.07	2.227	-0.02157	0.2088	-0.251	3.3			288.5	-0.5146	-2.019
		291.2	0.981	-3.861	-2.359	-0.6097	-3.202	-3.361	0.9422	-1.676	-0.1439	1.604	1.305	9.116			291.2	-2.5	-2.824	-1.51	-2.27	0.3563	0.6695	-1.492	-1.717	0.7269	-0.3505	0.9783	1.676			291.2	-1.415	1.382	-1.548	0.2001	0.1007	-1.975	-2.775	-0.117	-1.641	-2.544	-1.215	2.782			291.2	0.5842	-0.2708
		293.9	0.07385	-4.945	-1.681	0.6246	-1.395	-3.021	-0.4069	-2.124	-1.467	1.188	3.103	8.487			293.9	-2.156	-2.814	-0.8368	-0.3184	-3.685	-0.02329	-2.757	-1.153	-1.506	2.238	2.532	2.696			293.9	-2.165	0.05374	0.977	-1.51	0.07049	-2.371	-2.599	-0.2113	-0.7087	-2.143	0.9842	2.355			293.9	-0.5621	-0.9312
		296.6	0.3762	-1.912	-0.1424	-1.914	-3.552	-1.243	-0.3246	-0.6267	-1.379	0.108	5.313	5.822			296.6	0.293	-3.382	-3.049	-1.474	-4.67	1.532	-2.081	-2.286	-1.68	2.945	0.871	2.88			296.6	0.2103	-1.365	-1.276	-2.631	-0.1976	-2.405	-1.147	-1.353	0.002239	-0.4114	0.02522	1.75			296.6	-0.4104	1.476
		299.3	-1.874	-2.725	0.1524	-1.213	-2.76	-0.3961	-1.522	-0.1996	-1.608	0.2649	2.707	4.604			299.3	-2.725	-4.365	-1.702	-3.548	-5.608	2.428	-0.3502	0.6183	0.0536	0.9961	0.9691	2.487			299.3	-2.162	-0.7733	-0.01939	-2.067	0.1209	0.3123	-0.8403	-1.051	-2.432	-1.563	0.8328	1.031			299.3	-1.97	-1.329
		301.9	-1.311	-3.922	0.7378	-0.9395	1.442	-2.036	0.6493	-0.2402	-2.226	1.692	2.415	4.652			301.9	-2.531	-3.669	-1.887	-4.583	-0.7438	-0.2692	2.012	-1.104	-1.938	2.669	-0.3562	0.7094			301.9	0.04854	-0.9065	-2.398	-0.3396	-0.3108	-1.097	-1.935	-1.325	-3.254	-0.819	2.096	3.011			301.9	-0.1939	-1.645
		304.6	-3.583	-1.274	0.1547	-1.021	-0.8259	-1.879	0.8621	-1.815	-1.433	3.48	1.549	6.573			304.6	-1.998	-4.213	-2.313	-2.974	-1.787	-1.715	-0.5645	-4.622	0.3467	1.593	-3.264	2.361			304.6	-1.269	-0.6367	-1.727	-0.3054	-0.213	-0.9635	-2.068	-2.876	-1.46	-2.503	-1.478	4.445			304.6	-1.448	-1.133
		307.3	-3.306	-2.108	-0.8469	-3.676	-2.523	-1.057	-1.94	-3.676	-0.4305	1.964	2.223	6.875			307.3	-2.496	-1.938	-3.479	-1.564	-3.929	-0.7422	-0.6891	-2.987	-2.344	1.539	-0.9459	1.993			307.3	-2.365	-0.5385	0.2392	-0.9253	-0.1757	-2.79	-1.255	0.1977	0.00581	0.1434	-1.705	3.387			307.3	-1.626	-1.919
		310	-1.64	0.3068	-3.435	-2.5	-1.696	-0.9429	-1.383	-2.11	-0.2777	2.95	2.183	8.103			310	-1.79	-3.44	-3.164	-3.005	-1.05	-0.1374	0.2527	-2.477	-2.685	-1.406	0.6744	0.6121			310	-2.311	-0.3711	0.4867	-1.229	0.3144	-0.9658	-0.2971	-0.248	-0.6054	-0.8816	0.7759	1.881			310	-0.2062	-1.443
		312.7	-2.081	-2.111	-1.046	-3.733	-4.561	0.7808	-2.476	-1.876	-2.494	1.975	1.771	6.723			312.7	-3.01	-3.401	-1.979	0.4358	-1.942	1.183	0.5207	-2.815	-4.963	-1.333	1.107	3.149			312.7	-3.057	-0.8049	0.31	0.9325	-1.462	-2.045	-2.333	-1.278	-0.7106	0.2183	0.3209	2.218			312.7	-1.765	-2.206
		315.4	-0.3988	-3.394	-1.387	-2.803	-1.908	-2.05	-3.199	-0.1513	0.2251	3.128	2.361	5.253			315.4	-4.173	-2.981	-4.279	-1.067	-1.415	-0.07042	-0.2006	-4.052	-3.772	-1.083	1.13	3.86			315.4	-1.031	-3.099	-0.3892	0.9165	-2.203	-0.987	-2.984	-0.9179	0.9917	-0.484	0.8845	1.891			315.4	0.05268	-1.006
		318.1	-2.524	-2.643	-1.742	-1.836	-1.79	-0.4888	-0.1928	-2.449	0.4375	0.9055	1.145	5.309			318.1	-5.06	-2.93	0.8508	0.2988	-1.319	0.05721	-1.852	-6.843	-0.9922	0.7216	-0.4314	0.6999			318.1	-1.232	-2.1	-0.6245	-0.8503	-1.049	-0.9229	0.09811	-0.8142	0.4016	-0.03256	0.3156	2.399			318.1	-1.46	-0.1468
		320.8	-3.41	-2.828	-2.721	0.05289	-2.701	-1.299	-1.911	-0.6791	-0.5496	2.333	2.814	8.066			320.8	-5.588	-2.125	-0.5214	0.1112	-0.3774	-0.1893	-4.247	-3.802	-2.196	-1.036	-0.7941	0.2494			320.8	-4.604	-0.8425	0.7042	-3.04	0.4882	-1.213	-0.522	1.06	0.9126	0.2972	-0.6695	1.755			320.8	-2.291	-0.5759
		323.4	-3.062	-4.257	-1.614	0.06183	-3.554	-2.268	-1.526	-0.4408	-2.292	4.436	3.671	8.379			323.4	-3.778	-2.292	-3.158	-1.397	-2.141	-0.7658	-1.788	-3.491	-0.5412	-0.1064	-0.05817	0.1107			323.4	-4.227	-1.795	1.002	-2.037	-1.584	-0.6714	-0.1405	0.113	0.4465	-0.0696	-1.385	2.895			323.4	-2.378	-1.487
		326.1	-1.492	-5.125	-1.233	-0.4908	-4.342	-2.313	-2.822	-1.897	-2.48	2.717	1.316	8.065			326.1	-2.969	-3.201	-0.7626	-0.2549	-2.991	-2.042	-2.002	-1.22	-1.773	-1.357	-0.4393	1.518			326.1	-1.188	-0.8422	-0.2776	0.05725	-0.6579	-2.906	-2.208	-1.706	0.9285	-0.3028	0.8878	2.897			326.1	-0.3478	0.6668
		328.8	-0.7338	-6.099	-0.6241	-0.5894	-4.187	-2.201	-1.423	-2.088	-1.296	1.688	0.9554	8.668			328.8	-4.969	-3.245	0.9395	-0.3643	-3.526	-0.7028	-1.591	-2.576	-0.07399	2.147	-1.132	1.6			328.8	-1.817	-1.933	0.6114	-1.315	-1.88	-1.708	-3.572	-2.209	-2.535	0.9572	-0.2855	3.15			328.8	-2.174	0.4955
		331.5	-2.838	-3.963	-2.578	-0.3836	-5.225	-3.589	-2.579	-0.6453	-0.8984	2.004	1.035	6.201			331.5	-4.243	-2.548	-1.239	-1.356	-2.462	-3.975	-0.1762	-3.56	-1.996	1.885	-1.585	2.693			331.5	-2.54	-2.643	-0.7957	-1.334	-3.492	0.2077	-3.579	-2.331	-1.358	0.9737	1.683	3.665			331.5	-1.254	0.7898
		334.2	-2.297	-0.4576	-2.714	-1.109	-2.917	-0.9669	-1.171	-0.5134	-0.08953	3.016	3.073	7.58			334.2	-2.835	-2.467	-1.227	-1.867	-0.9324	-3.777	-1.663	-2.177	-0.6301	2.03	0.8924	-1.788			334.2	-0.9139	-1.631	0.6335	-1.392	0.9332	-0.447	-0.1901	0.2396	-3.956	-1.65	0.8235	4.22			334.2	0.2419	1.142
		336.9	-0.9476	-0.6093	-0.5887	-2.569	-0.06165	-1.764	-3.676	0.08953	-0.7509	3.748	3.947	9.888			336.9	-2.52	-5.177	-2.125	-2.877	-2.283	-1.085	-3.495	-4.082	-2.223	2.312	2.099	-1.981			336.9	-0.3462	-0.08511	0.9137	-2.377	-1.307	-2.582	-1.027	-0.7032	-0.121	-0.5367	0.9051	5.026			336.9	0.4783	-0.491
		339.6	-2.669	-0.319	-0.5492	-2.053	-1.629	-1.698	-1.61	-1.789	-0.4085	0.432	1.303	6.961			339.6	-2.41	-4.213	0.385	-2.237	-3.56	0.6232	-2.679	-4.008	-0.4637	0.7269	0.5614	-1.669			339.6	-0.8379	-0.1774	1.103	0.4238	-2.484	-1.149	-0.3288	0.03649	0.6893	0.08131	-0.2044	2.405			339.6	0.06712	-1.205
		342.3	-1.848	-4.227	0.8239	-1.069	-2.871	-1.021	-1.255	-0.8852	-0.3737	2.615	2.606	7.768			342.3	-3.467	-5.33	-0.9889	-2.203	-3.429	-0.01763	-2.404	-3.015	-2.977	0.3911	1.228	-3.185			342.3	-1.287	-0.7643	-1.102	-0.8274	-3.148	-2.629	-0.6178	-0.1902	-0.5998	1.463	0.5167	3.316			342.3	-0.67	-1.325
		345	-1.161	-1.602	0.6619	-1.384	-0.8069	-0.1532	-3.62	-2.486	1.136	2.834	3.862	9.603			345	-4.268	-4.324	-0.2932	-3.135	-1.994	-0.004737	-0.03286	-5.554	-1.365	-0.6718	-0.9548	-0.638			345	-3.7	-0.8248	1.099	0.4753	-0.9485	-0.8474	-0.4572	-1.148	-0.7066	0.003303	1.141	2.783			345	-1.091	-0.3161
		347.6	-1.759	-1.369	-3.321	-1.041	-2.13	-0.8689	-3.426	-4.587	1.523	2.39	1.174	8.633			347.6	-2.196	0.7668	0.09607	-3.585	-3.928	-1.615	-0.9333	-1.913	-1.852	-2.697	-0.2431	1.956			347.6	-2.944	-0.4137	-1.096	-1.005	-0.4011	-0.05287	-2.732	-0.342	-0.9491	-1.444	0.8389	4.331			347.6	-1.674	0.697
		350.3	-1.919	-2.277	-3.39	-0.7721	-0.2855	-3.877	-0.9037	-1.915	0.2825	1.819	0.5189	6.902			350.3	-1.833	-1.487	-1.323	-2.57	-1.855	1.85	-0.1122	-0.8142	0.4225	-0.8545	2.283	2.906			350.3	-3.805	-1.283	-2.475	-2.498	-1.857	-0.5766	-1.245	0.3328	0.8908	-0.3644	-0.3062	3.283			350.3	-0.685	2.553
		353	-3.864	-1.184	-1.516	-2.227	-2.383	-1.417	-1.88	-3.013	0.6087	0.6927	2.073	6.69			353	-2.871	-2.38	-2.769	-2.603	-1.262	-1.44	-0.5761	-4.227	-1.603	-0.3206	-1.404	1.908			353	-3.699	-0.9593	-2.07	-1.498	-2.203	0.8397	-2.353	-2.18	-0.3519	1.705	-0.3985	3.373			353	-1.694	1.616
		355.7	-1.982	-2.719	-1.9	-3.587	-0.8575	0.0288	-2.7	-3.805	-0.607	0.5017	2.176	6.047			355.7	0.1238	-2.086	-2.612	-0.3876	-0.181	-2.019	0.2446	-4.622	2.406	0.4423	0.4914	3.348			355.7	-3.5	-0.5069	-1.836	2.419	-2.122	2.257	-2.865	-2.933	-1.474	-1.382	0.69	2.948			355.7	-0.8941	0.06258
		358.4	-1.808	-2.103	1.041	-0.9412	-3.329	-0.3862	-3.881	-2.421	-0.5701	-0.25	1.667	7.734			358.4	-2.461	-3.09	-2.05	-1.286	-1.847	-0.9602	-3.504	-3.896	-2.888	1.372	1.131	2.938			358.4	-3.375	-0.4129	-0.2052	-0.2706	-1.251	1.624	-0.6478	-1.978	-3.751	-2.324	1.01	4.537			358.4	-0.8039	-0.2252
		361.1	-2.983	-0.2003	-0.2247	-0.499	-3.487	0.4706	-1.153	1.063	0.3509	1.412	1.971	8.348			361.1	-0.893	-3.366	-1.905	-3.243	-0.8941	-0.8478	-1.551	-3.315	-1.559	1.425	-0.5957	2.053			361.1	-4.076	-0.721	0.3427	-0.1845	0.2972	-0.002788	-1.992	-1.454	-0.5336	0.3431	-2.106	4.156			361.1	-2.502	-0.3112
		363.8	-2.368	0.192	0.0725	-2.377	-3.48	-0.8551	-0.3396	-3.995	0.03549	-1.736	4.21	4.58			363.8	-2.375	-2.758	-3.406	-0.1862	-2.995	-2.567	-4.171	-0.1381	-0.8474	-0.399	1.938	1.349			363.8	-2.042	-0.5532	-0.9333	-1.439	0.9043	-2.138	-4.188	-0.6264	0.171	0.4901	-0.8086	2.806			363.8	-1.358	0.02455
		366.5	-3.999	-2.32	-0.9008	0.01072	-1.646	-3.073	-2.739	-1.806	-0.8094	3.439	2.185	5.863			366.5	-2.066	-3.914	-4.495	0.9227	-3.335	0.237	-1.988	-1.135	2.276	1.204	-1.698	1.177			366.5	-0.1973	-3.322	-0.9177	-1.745	-1.46	-3.704	-3.919	-1.708	0.4779	0.7087	0.07177	3.256			366.5	-0.9852	-1.318
		369.2	-2.961	-1.122	-0.8513	-2.402	-1.292	-3.198	-0.9966	-0.7678	-0.04813	2.144	2.262	6.598			369.2	-3.227	-3.177	-4.103	0.6693	-1.66	-1.136	-1.338	-4.68	-4.309	3.799	1.146	-0.2185			369.2	-0.9143	-3.352	-1.65	-2.842	-4.99	-0.03519	-3.93	0.8956	-0.9275	1.354	-1.18	2.566			369.2	-1.333	-1.137
		371.9	-2.454	-1.639	2.004	0.1709	-2.201	-2.248	-0.5749	-1.363	1.495	-1.692	3.625	6.592			371.9	-3.396	-1.103	-6.158	1.001	-1.42	-0.5469	-1.914	-3.774	-0.152	-1.718	0.8621	0.4511			371.9	-1.964	-6.57	-1.702	-0.7541	-1.842	0.06299	-2.424	-1.8	1.204	-0.9809	0.6524	4.519			371.9	-1.647	-2.728
		374.6	-2.05	-1.296	0.06105	-1.504	-3.091	0.04945	-1.912	-1.232	2.537	1.63	2.756	9.004			374.6	-4.478	-2.749	-1.308	-4.771	-2.048	1.925	-0.615	0.3269	-0.5659	1.025	0.332	0.6155			374.6	-4.195	-0.7258	0.3825	-0.8523	-2.666	-1.238	0.9643	-0.6467	0.6335	1.297	-0.4634	2.911			374.6	-0.5533	-0.1599
		377.4	-1.832	0.7375	-2.416	-1.507	-1.529	-0.8199	-2.313	-2.238	0.1567	1.995	2.104	8.953			377.4	-4.052	-4.247	-2.023	-1.661	-3.934	0.7769	-1.326	-2.245	-1.566	1.391	0.4358	3.325			377.4	-3.917	-1.48	-1.487	-0.1639	-3.038	-0.09229	-0.3265	-0.4875	0.8423	0.8461	-0.815	0.4335			377.4	-3.228	-0.4775
		380.1	-1.398	-1.869	-1.265	-1.806	-2.695	0.4051	-4.007	-1.7	-0.1352	1.443	2.246	6.225			380.1	-4.397	-4.053	-1.503	-4.351	-4.938	-1.886	1.733	-2.369	-1.392	-0.3967	1.184	1.388			380.1	-2.536	-0.8358	-2.152	-0.2539	-0.3767	-1.31	-2.078	-1.47	-0.05941	0.996	-3.039	0.05552			380.1	0.4469	1.547
		382.9	0.1707	-1.626	-1.359	-0.3767	0.391	0.7915	0.5473	-1.045	-0.3057	1.571	0.6546	6.135			382.9	0.2693	-3.728	-2.866	-0.6511	1.972	-0.1252	4.033	-1.158	-1.773	0.06476	-0.472	2.202			382.9	1.462	0.5024	-3.338	-1.095	-1.708	-0.4123	-0.3242	-1.512	-1.326	1.434	-1.042	-0.4226			382.9	2.613	0.5487
		385.6	-0.3392	0.5198	1.25	2.879	1.785	1.078	1.745	0.02855	2.657	1.892	5.048	7.184			385.6	3.014	0.7996	2.298	2.966	5.382	-1.747	4.593	0.2547	2.54	2.066	2.837	3.912			385.6	0.9893	1.695	-1.195	1.646	0.3595	-2.269	1.802	0.8567	-0.2428	0.7954	-1.528	0.92			385.6	1.632	0.08273
		388.4	0.4146	0.1809	-2.407	2.143	0.7729	0.1036	-3.222	-4.523	-4.426	3.611	5.187	7.608			388.4	-4.848	-0.3446	2.759	3.395	-1.218	-0.04338	1.079	-1.747	-4.966	1.269	2.709	1.654			388.4	-4.078	0.01302	-1.959	0.09086	-1.901	-0.7052	-0.7814	-0.178	-3.912	1.297	-0.6035	0.3405			388.4	-2.982	1.042
		391.1	-2.465	-1.84	-0.7147	-1.029	-1.877	1.074	-2.077	-4.523	-3.994	2.203	2.984	5.578			391.1	-3.431	-0.4969	1.978	-0.1575	-2.018	-1.688	-0.9216	-1.885	-2.187	-0.7402	2.334	-0.3648			391.1	-4.199	0.268	-1.443	-1.709	-3.216	-0.6992	-1.984	-1.22	-2.172	-2.693	-1.151	-1.01			391.1	-2.889	-1.375
		393.8	-2.753	-0.5907	-1.309	-0.1761	-1.136	-0.16	-1.016	-2.391	-2.223	0.8364	2.757	1.316			393.8	-3.732	-0.2759	0.4823	-1.083	-0.2747	-1.931	1.141	-0.9585	-2.49	-0.764	2.335	0.2599			393.8	-4.179	-0.2274	-2.443	-1.168	-1.8	-1.072	-0.5895	-0.1749	-1.016	-3.821	0.5043	-0.6898			393.8	-2.091	-1.242
		396.6	-2.957	-2.796	-1.964	0.5322	0.2692	-0.2594	-1.913	0.1589	-1.962	2.972	1.345	1.99			396.6	-2.929	-0.5488	2.231	0.9625	-0.3609	0.3857	-1.267	-3.525	0.8138	-1.13	1.267	0.9187			396.6	-2.888	-1.147	-2.596	-0.6339	-0.06527	-2.449	-1.711	-0.1133	-2.016	-1.933	0.8105	-0.3086			396.6	-2.773	-2.187
		399.3	-1.921	-2.399	-0.5614	-0.6193	-0.3197	-1.292	-3.076	-0.03437	-4.048	2.224	-0.1871	1.492			399.3	-4.105	0.06825	0.4856	-1.529	-1.649	-0.1638	-0.8914	-3.258	-1.423	1.055	0.9469	3.186			399.3	-2.407	-0.6114	-1.51	0.01119	-2.034	-0.3247	-1.251	0.8976	-0.1651	-0.4593	-0.6065	1.597			399.3	-1.884	-0.2164
		402	-0.5743	-3.652	-3.191	-0.2109	-1.515	-1.427	-2.701	-1.729	-0.5788	0.533	-0.3361	2.177			402	-1.152	1.836	-1.795	-1.117	-2.861	-1.937	-0.9702	-1.216	0.0706	-0.395	-2.501	2.629			402	-1.338	-2.75	-0.9982	-0.3465	-3.204	-0.2682	-0.0005852	-0.6871	-0.5426	-0.6231	-1.275	0.4702			402	-2.452	-1.612
		404.7	-3.34	-1.359	-1.203	-0.806	-0.6526	-3.28	-2.854	-2.646	0.56	-1.198	0.09757	3.407			404.7	-2.322	-0.5846	1.775	-2.729	-1.299	-1.968	-2.362	-2.898	-0.899	0.8304	0.6023	0.09412			404.7	-0.8393	-0.2636	-1.504	0.3886	-2.836	-1.59	-2.51	-2.482	-0.06804	-0.6113	-1.361	0.08727			404.7	-0.5012	-0.3361
		407.4	-3.968	-0.9856	1.247	-0.8878	-3.845	-1.327	-1.451	0.2137	0.5571	-1.188	2.824	3.684			407.4	-2.015	-1.514	1.421	-2.088	-1.807	-1.615	-3.583	-1.006	-3.903	1.64	-1.482	-0.4382			407.4	-4.32	0.01858	-1.453	-0.4795	-2.551	-1.355	-1.763	-2.533	-1.813	-1.61	0.9194	-0.3272			407.4	-2.225	1.454
		410.2	-2.878	-2.118	-1.762	0.8092	-2.362	-1.325	-3.396	0.2814	2.346	-1.626	1.397	1.448			410.2	-0.6839	-3.081	0.3175	-0.7973	-2.309	-1.748	-2.729	-2.66	-0.8733	-0.2716	-1.041	1.64			410.2	-4.167	-0.2282	-0.1615	-0.8282	0.1861	-0.2584	-1.216	-2.626	-0.7178	-0.4877	-2.079	1.706			410.2	-3.084	1.588
		412.9	-4.833	-3.449	-0.4874	0.864	-1.649	-1.475	-0.5576	0.2909	2.268	-1.326	-1.93	2.971			412.9	-3.724	-3.858	-1.132	0.1441	-0.0278	-0.427	-0.6419	-3.525	0.6852	0.2786	-1.136	2.482			412.9	-2.366	-2.351	0.2795	-1.618	-0.6346	-1.201	-1.904	0.9087	0.5462	-3.047	-3.011	1.215			412.9	-1.487	-0.8155
		415.6	-2.75	-4.177	-1.948	-0.2402	-2.812	-0.9034	-1.14	-1.625	-1.92	0.5851	-1.047	1.051			415.6	-3.27	-3.064	-1.096	-2.014	-3.331	-1.619	-1.55	-1.725	1.558	-2.27	-0.002833	-0.4159			415.6	-0.9277	-1.652	-2.458	0.1816	-0.02238	0.2319	-0.9178	0.5782	-0.737	-1.432	-2.421	-1.374			415.6	-1.706	-2.826
		418.3	1.059	-3.138	-3.38	1.769	-1.851	-2.49	-1.669	-2.604	-2.434	-0.3201	1.236	-1.512			418.3	-2.786	-2.218	-2.522	-2.098	-1.422	-2.233	-1.307	-1.703	-0.4567	-0.8846	0.7321	-0.3977			418.3	-2.53	-1.934	-2.548	-0.3742	-1.001	-2.214	-1.451	-0.7279	-1.546	-3.156	-2.231	-1.771			418.3	-1.703	-1.042
		421	0.1173	-2.358	-2.225	-0.002203	-1.782	-0.8659	-1.257	-5.04	-3.303	-0.2631	0.5145	2.292			421	-0.7157	-3.218	-2.188	-1.159	-3.164	-2.389	-2.812	-3.928	-1.458	-0.6304	-0.02273	-0.6848			421	-0.726	-2.791	-0.1702	-2.753	-2.429	-0.7973	-4.017	-2.052	0.5239	-2.098	-3.253	-0.5559			421	-0.9008	-0.941
		423.8	-0.6141	-1.324	-0.1359	0.789	-1.426	0.3823	-0.6546	-3.428	-1.92	-0.5316	-1.223	4.413			423.8	-1.66	-4.077	-1.49	-2.505	-3.9	-1.804	-1.429	-3.568	0.06253	-0.7137	-0.07345	2.54			423.8	-1.517	-1.488	-0.7537	-1.438	-2.31	0.2755	-3.135	-2.721	-1.339	-1.293	-2.04	0.9028			423.8	-0.4954	0.1886
		426.5	-2.978	-2.07	-0.4945	0.3773	2.073	-1.235	0.8884	-1.762	-1.936	-0.5629	-0.1773	5.08			426.5	-2.07	-2.254	-0.1937	0.6548	-4.192	-0.4769	-1.622	-1.956	-0.5679	-0.5587	0.09437	0.9912			426.5	-2.543	-1.409	0.2868	-1.518	-0.5066	-0.02094	0.2231	-2.591	-0.7835	-1.627	-2.427	0.8948			426.5	0.5325	-0.1226
		429.2	-2.98	-1.414	-0.685	0.3183	-0.33	-1.365	0.2864	-1.319	-0.7701	-1.287	1.539	1.537			429.2	-3.764	-1.103	-2.184	0.3663	-4.296	0.2563	0.441	-2.942	0.3125	0.1579	-0.04699	-1.22			429.2	-3.386	-0.9764	-1.96	-0.6298	-0.5398	0.712	2.978	0.115	0.4077	-1.347	-2.435	0.6862			429.2	-2.379	0.8773
		431.9	-2.13	-2.017	-0.8702	0.664	-2.282	-2.119	-0.7402	-0.51	-0.6873	-1.908	-1.298	1.914			431.9	-3.43	-3.646	-4.316	0.1533	-2.147	0.8083	1.514	-3.366	-0.4561	-0.8969	2.039	-1.316			431.9	-3.184	-2.347	-0.08884	-0.758	-2.785	-2.317	0.1171	-0.9152	-0.1818	-0.782	-1.479	2.202			431.9	-0.8301	-1.008
		434.6	-2.785	0.4412	0.2107	-2.305	-1.785	-2.033	-2.966	0.3487	-1.532	-1.345	-1.155	1.292			434.6	-1.702	-3.27	-6.364	-0.2751	-2.863	-1.544	-2.12	-1.599	-2.126	-0.8578	0.4179	0.6548			434.6	-1.823	-2.502	-1.985	-0.1564	-2.258	-4.191	-1.201	0.2582	-1.046	0.2125	-2.813	-0.9185			434.6	-0.1663	0.8542
		437.4	-1.127	-1.5	-2.117	-3.792	-3.519	-2.558	-2.697	-2.768	-1.868	0.06505	-1.691	2.771			437.4	-5.004	1.45	-2.954	-3.696	-3.252	-1.234	-4.721	-2.551	-2.489	1.209	-0.5003	2.43			437.4	-0.2538	-3.482	-1.239	-2.228	-3.702	-2.307	-2.297	-1.11	-2.867	2.56	-3.704	0.09051			437.4	0.1279	0.152
		440.1	-0.9848	-1.855	-2.964	-3.71	-2.651	-0.5779	-2.33	-3.759	0.1082	1.246	0.5776	3.213			440.1	-4.327	-1.345	-1.611	-2.566	-1.721	-1.117	-1.949	-3.989	-3.452	0.893	-1.55	5.477			440.1	-2.504	-0.8417	-1.217	-1.497	-1.355	-1.149	-1.107	-2.579	-2.048	0.9926	-3.344	1.011			440.1	0.3946	0.9646
		442.8	-3.509	-2.138	-1.422	-1.58	-1.243	-3.497	-1.086	-4.795	-0.5221	2.229	-0.3534	2.034			442.8	-2.796	-3.558	-1.488	-0.3207	-1.23	-4.019	-2.031	-3.735	-0.1636	0.0003342	-0.9953	1.556			442.8	-3.65	-1.289	-0.3931	0.1978	-0.2037	-0.9409	-0.98	-2.497	0.1454	-1.03	-1.541	0.2779			442.8	-1.68	-0.9618
		445.5	-3.406	-3.052	-0.3444	-0.7353	-1.136	-3.399	-1.41	-2.464	-0.3855	-0.08261	1.229	4.768			445.5	-2.45	-4.208	-2.984	-0.1491	-2.838	-1.771	0.4998	-2.563	1.364	-2.589	-2.435	0.7158			445.5	-3.136	-1.08	-1.746	0.3318	-0.6223	-1.085	-0.8016	-2.442	-0.2005	-2.387	-0.5253	1.272			445.5	-0.9929	-1.76
		448.3	-2.366	-5.2	-0.5129	-2.602	-0.5416	-3.151	1.829	-0.436	0.3745	-2.328	-0.5663	1.435			448.3	-0.1272	-4.487	-2.045	1.195	-2.209	-5.248	0.1077	-2.232	-3.463	-2.47	-1.165	-0.7493			448.3	-2.736	-2.795	-2.625	-0.01795	-0.6023	-1.076	-0.141	0.6555	-2.222	-2.466	-1.042	0.9757			448.3	-1.296	-3.157
		451	-0.4716	-4.292	-1.846	-3.984	-4.024	-3.377	-1.59	1.095	-1.627	-0.5761	-0.8934	2.541			451	-1.284	-5.069	-3.662	-1.097	-3.329	-3.822	0.5536	-1.743	-3.231	-1.267	-2.392	-0.346			451	-0.9352	-4.511	-3.628	0.3858	-1.019	-1.89	-1.549	0.7297	-2.739	-1.132	-1.836	1.737			451	-0.361	-4.482
		453.7	0.8171	-4.359	-2.06	-1.707	-2.932	-3.558	-3.379	-1.588	-2.289	-0.5599	-0.05541	1.937			453.7	-3.779	-4.307	-3.106	-1.178	-3.371	-2.08	-1.079	-3.627	-4.7	0.2827	-1.639	1.474			453.7	-0.6418	-1.468	-1.396	-2.124	-2.914	-1.36	-4.242	-0.3592	-2.519	0.3441	-0.3033	0.4587			453.7	0.4394	-1.074
		456.4	-0.1288	-3.925	-1.484	-3.892	-5.299	-4.146	-4.595	-0.8753	-2.106	-0.538	0.006499	2.168			456.4	-4.119	-2.815	-1.097	-3.219	-1.79	-2.421	-2.488	-4.108	-2.287	0.887	-1.482	1.356			456.4	-0.4604	-0.6741	-1.642	-2.057	-1.883	0.1128	-3.062	-0.5458	-2.458	-0.3191	1.541	-0.1707			456.4	1.111	-1.723
		459.2	0.9427	-2.936	-0.5327	-3.895	-2.823	-0.5313	-3.598	-1.267	-0.5105	-1.575	-1.962	0.6657			459.2	-4.554	-2.528	-2.391	-4.017	0.0169	-2.174	-2.887	-1.501	-1.09	-0.9227	-0.5063	2.262			459.2	-2.585	-0.5665	-0.8289	-2.137	-1.82	0.7193	-1.882	-1.614	-2.778	-1.444	-0.1654	0.05143			459.2	0.8746	-0.7226
		461.9	0.1072	-0.7074	0.5651	-2.385	-0.7538	-2.544	-1.395	-0.5241	-1.903	0.05994	-2.232	1.174			461.9	-3.866	-2.819	-2.321	-2.316	0.00658	-1.164	-2.288	-0.8662	2.271	-1.672	-2.397	2.019			461.9	-4.924	0.5211	-0.7621	-1.874	-1.148	-1.919	-1.338	-1.88	-3.129	-0.9336	0.07164	0.6506			461.9	-1.906	1.325
		464.6	-1.501	-2.292	0.3452	0.4033	-2.505	-2.052	-0.8342	-3.044	-3.559	2.047	-0.3579	3.981			464.6	-2.189	-5.481	-0.8682	-3.016	-1.666	-1.671	-1.217	-0.2018	1.7	-1.014	-0.006785	0.7601			464.6	-3.159	-0.4039	-1.001	0.3999	-1.044	-2.116	0.6954	-0.8774	-1.803	-2.419	-1.598	-0.1025			464.6	0.1826	-1.126
		467.3	-2.264	-4.524	-1.389	0.2086	-2.114	-1.72	-1.094	-3.431	-1.929	0.3201	-0.9282	1.249			467.3	-4.325	-5.034	-1.853	-1.33	-2.902	-1.575	0.05659	-2.323	-0.714	-0.2121	0.8055	3.112			467.3	-2.657	-1.792	-3.287	0.4104	0.2256	-3.595	-0.9767	-1.467	-1.365	-2.503	-0.196	-1.064			467.3	-0.1461	-0.08042
		470.1	-1.236	-4.35	0.08223	-1.781	-2.68	-1.974	-0.9089	-1.64	-1.393	2.132	-1.647	-0.6509			470.1	-4.089	-5.334	-0.7357	-4.115	-4.565	-1.545	-0.5064	-3.777	-2.993	-0.07923	0.6356	-1.231			470.1	-2.122	-1.342	-1.78	-1.111	-3.727	-1.882	-2.734	-2.312	-2.826	-2.485	-1.835	-3.375			470.1	0.8751	-1.971
		472.8	-1.293	-3.122	-0.1889	-1.395	-3.984	-0.0457	-2.957	-2.327	-0.468	0.08905	-0.9981	1.779			472.8	-2.157	-4.631	0.06675	-2.281	-6.685	-1.514	-0.03347	-5.925	-1.677	-0.15	-0.4266	-1.343			472.8	-5	-2.388	-0.8051	-2.568	-1.112	-1.083	-0.8136	-1.141	-3.499	-4.222	-1.598	-0.15			472.8	-2.553	-0.9633
		475.5	-2.891	-2.668	-2.16	-1.25	-4.294	-1.42	-2.09	-2.067	-0.9877	1.227	-0.7543	2.833			475.5	-1.558	-2.825	-0.4384	-1.601	-2.502	-2.39	1.252	-2.649	-1.663	0.6118	-0.8694	0.9224			475.5	-4.665	-0.5988	-1.068	-1.704	-0.749	-0.9279	-0.6071	-1.437	-0.9466	-2.223	-2.05	0.4469			475.5	-3.082	-1.396
		478.3	-1.712	-2.255	0.1624	-0.6179	-4.074	-0.9417	0.4347	-1.922	-1.567	1.458	-1.437	2.772			478.3	-4.9	-1.088	2.732	0.03749	-1.892	0.2948	0.03889	-2.252	1.409	0.08617	-0.4234	1.414			478.3	-3.425	0.247	0.2326	-1.244	1.034	-0.5113	-1.151	-1.33	-0.06832	-1.847	0.5802	2.468			478.3	-2.298	-1.157
		481	-1.259	-2.077	-0.05135	-0.2131	-2.418	-2.04	0.1281	-0.889	0.06226	-0.0265	0.3609	3.639			481	-5.453	-2.698	1.35	2.105	-1.201	0.4381	1.26	-1.933	-0.807	-1.536	0.6879	1.436			481	-1.949	-0.9643	1.144	-0.2141	1.72	-0.332	-2.181	-0.343	-0.7074	-3.858	1.481	1.749			481	-1.595	-3.126
		483.7	-1.129	-3.841	-1.681	-0.6961	-2.775	-2.691	0.3309	0.0424	0.6507	-1.45	-0.3325	2.043			483.7	-4.231	-3.263	-0.4545	2.577	-1.919	-3.306	-1.037	-4.123	-0.782	-1.764	1.993	-0.3602			483.7	-2.703	-1.526	-0.5401	-1.184	0.9034	-1.648	-2.549	-1.899	0.3985	-2.31	-2.058	0.7701			483.7	-1.106	-2.998
		486.5	-0.7763	-3.221	2.625	-0.02931	-3.495	-3.308	0.3462	-0.3774	-2.004	0.7302	-2.616	1.507			486.5	-1.396	-4.435	-3.09	0.4389	-4.723	-3.387	-0.5038	-2.405	-1.626	0.005537	0.1528	1.289			486.5	-3.198	-1.666	-2.403	-0.1797	-1.176	-1.747	-3.289	-2.432	-2.817	-0.3553	-3.01	2.108			486.5	-0.2434	-2.401
		489.2	-1.802	-2.988	-0.0245	-2.565	-4.149	-1.414	-0.364	-1.728	-1.996	0.2132	-1.647	2.806			489.2	-0.8516	-3.853	-2.732	0.6132	-3.843	-2.523	-0.7091	-2.673	-1.761	-1.538	-0.2514	4.091			489.2	-1.216	0.5923	-0.3576	-1.822	-2.383	0.4318	-3.472	-2.426	-0.7422	-1.584	-1.781	-0.01106			489.2	-0.3093	-0.1736
		491.9	-0.6553	-2.946	0.9994	-3.168	-2.377	-1.321	-3.365	-1.039	-0.008912	-0.5336	-1.401	1.824			491.9	-0.9051	-5.077	-0.6715	-3.109	-3.976	-2.732	-0.1995	-2.547	-1.476	0.1981	2.417	4.195			491.9	-0.3845	0.1112	-0.5045	-2.091	-0.7973	-0.07437	-2.232	-3.232	0.3426	-0.568	1.697	-2.672			491.9	0.8503	0.2087
		494.6	-1.61	-4.197	-0.4688	-1.839	-0.09614	-0.7436	-1.535	-2.31	0.258	-0.4995	-1.737	0.7021			494.6	-2.582	-4.781	-0.1977	-2.556	-2.242	0.2242	-1.326	1.118	-0.9853	-0.8617	0.5716	-0.5186			494.6	-1.675	-0.4123	-0.6047	0.5393	-0.1871	0.4798	-1.057	-1.373	0.5219	-3.528	1.587	0.6708			494.6	1.609	0.09315
		497.3	-4.07	-5.409	0.5298	-2.897	-0.451	-1.81	-3.094	-2.427	-0.06429	-2.361	-0.5865	0.1463			497.3	-3.42	-3.414	-1.246	-2.64	1.108	-1.072	-1.234	0.5878	-1.964	-1.947	0.04352	-1.273			497.3	-3.181	-2.669	-0.9192	1.607	1.049	0.3307	1.205	-0.8242	0.7049	-3.232	2.835	-2.664			497.3	0.1743	-1.439
		500	-2.76	-3.265	-1.989	-2.995	-4.258	-2.477	-3.527	-1.217	-1.792	-0.8579	-0.4481	1.679			500	-4.935	-5.218	-1.839	-1.506	-1.846	-1.695	-0.8985	-1.469	-0.3544	-2.86	-1.561	-1.719			500	-2.256	-2.368	-1.469	-0.003363	-1.031	-1.712	0.4375	-1.268	-0.406	-1.47	-1.751	-0.4177			500	-0.1246	-3.279
		502.8	-2.375	-2.406	-1.67	-0.9572	-3.113	-4.088	-2.477	-1.818	-3.443	0.0376	-1.007	1.621			502.8	-1.276	-2.701	-1.27	-4.028	-4.215	-3.201	-0.9342	-3.127	-0.5809	-2.573	-0.8975	0.8024			502.8	-1.713	-0.5522	-2.819	-0.221	-2.765	-3.335	-2.006	-1.892	-2.045	-2.107	-1.899	1.438			502.8	0.6317	-0.8781
		505.5	-2.113	-3.294	-0.7936	-2.658	-2.299	-1.811	-3.579	-3.518	-2.589	2.208	-2.482	3.217			505.5	-3.84	-2.049	-2.071	-2.833	-3.279	-1.261	-1.529	-3.246	-1.405	-0.1498	1.061	0.5742			505.5	-1.047	0.06192	-1.502	0.2029	-1.798	-2.648	-2.912	-1.355	-1.615	0.8015	-2.378	1.913			505.5	-0.1699	1.042
		508.3	-2.897	-1.925	-1.254	-2.861	-1.598	-2.491	-2.542	-3.047	0.696	0.8828	-1.654	2.052			508.3	-3.865	-0.8347	-1.9	-4.641	-1.683	-1.634	-0.5002	-4.068	-0.98	0.4481	0.5939	0.7397			508.3	-1.36	0.4623	-1.711	-2.276	-1.144	-3.748	-0.3802	-0.5056	0.0104	0.2432	-0.7175	-2.001			508.3	-2.662	0.07348
		511	-2.2	-1.259	0.22	-1.714	-2.305	-2.061	-0.207	-0.7311	0.3278	-1.549	0.3954	0.9286			511	-4.644	-2.275	-1.55	-3.424	-0.5487	-2.95	2.635	-1.463	-1.047	0.7924	2.187	1.121			511	-2.14	1.42	0.696	-0.9341	-1.19	-1.575	1.052	-1.207	0.227	-2.361	0.5305	-1.552			511	-2.505	0.4539
		513.7	-2.324	-1.496	0.8191	-2.787	-2.884	-1.384	-0.5342	-0.8107	-1.718	0.7015	0.5697	-0.03038			513.7	-3.744	-4.117	-0.9075	-2.233	-3.201	-1.89	-1.864	-0.7544	-0.834	-0.7256	1.319	-0.937			513.7	-3.784	-2.247	0.1655	-0.8861	0.03495	-1.336	-0.6014	1.283	-1.412	0.6387	0.1555	-1.223			513.7	-3.448	-2.301
		516.5	-2.419	-3.868	-2.749	-1.977	-1.132	-3.529	-1.342	-1.664	-1.567	-0.4963	1.296	0.8506			516.5	-3.753	-2.882	-1.252	-1.648	-1.064	-4.909	-0.9305	-2.958	-2.36	-0.3503	-0.6238	2.311			516.5	-3.606	-2.77	0.2117	-0.2587	-0.5416	-0.7759	-2.051	1.883	-1.467	-2.31	-2.939	0.2885			516.5	-1.211	-1.652
		519.3	-1.524	-2.29	-1.51	-3.433	-2.279	-4.273	-2.383	-2.971	0.08192	-0.9198	0.6364	0.1355			519.3	-4.885	-2.603	-3.023	-3.547	-0.5637	-4.079	-1.065	-2.675	-0.6522	-1.173	-1.038	1.248			519.3	-3.239	-3.424	-1.485	-2.171	-2.093	-2.346	-0.1727	-0.256	-0.9853	-1.013	-2.378	0.6563			519.3	-0.7527	-2.288
		522	-4.324	-1.817	-3.549	-2.655	-3.306	-3.707	-1.033	-4.968	-0.4729	-0.003979	-1.483	-0.2768			522	-2.261	-3.517	-2.566	-2.866	-3.123	-2.627	-0.01881	-3.738	-0.2275	0.4599	-3.446	0.7529			522	-3.241	-4.706	-1.825	-2.819	-2.578	-2.877	-2.949	-2.023	-3.38	-1.227	-3.56	-1.442			522	-1.258	-2.579
		524.7	-1.432	-1.905	-2.364	-0.1486	-4.715	-4.548	-4.842	-2.618	-1.583	-1.919	-1.573	0.02835			524.7	-0.2465	-1.678	-2.643	-4.295	-5.253	-3.025	-0.3662	-5.221	1.045	0.6664	-1.453	-1.896			524.7	-2.986	-2.986	-0.6238	-1.587	-1.815	-2.024	-4.281	-1.306	-4.706	0.3886	-1.431	-0.1124			524.7	-1.348	-1.931
		527.4	-4.005	-3.084	-1.425	-2.695	-3.202	-3.061	-4.731	-3.057	0.06305	0.3469	-0.7249	0.7415			527.4	0.07519	-1.711	-1.529	-2.066	-1.998	-2.279	-3.403	-2.627	-1.773	0.3703	-0.7159	0.07647			527.4	-3.234	-2.182	1.087	-2.754	1.381	-1.647	-2.338	-2.617	-1.335	-0.8258	-0.2088	-2.342			527.4	-0.8099	-1.737
		530.2	-0.8063	-3.4	-1.47	-0.5445	-2.192	-2.295	-3.305	-2.221	-0.3409	0.3385	1.206	-1.118			530.2	-3.656	-3.904	-1.102	-0.4264	-2.12	-0.9989	0.7095	-1.572	-0.1703	1.231	-0.5287	0.5963			530.2	-2.078	0.8402	-0.03637	-1.522	0.5056	-1.465	-1.438	-1.604	-1.915	-0.4112	0.4771	-0.2782			530.2	1.84	1.632
		533	-2.71	-4.767	-1.313	-1.755	-1.087	-1.975	-3.326	-0.1576	0.5642	-0.7514	-1.03	-1.466			533	-3.563	-3.341	-1.193	0.09915	-3.504	1.201	-1.029	-2.685	-2.31	-0.1184	-1.88	-1.401			533	-3.943	0.5037	0.1545	-0.5168	1.047	-1.228	0.6671	0.9566	-0.8432	-3.291	-4.105	0.1814			533	1.107	0.4516
		535.7	-3.61	-3.757	-1.87	-0.9675	-2.637	-2.461	-3.173	-1.207	0.7291	1.08	-2.204	2.08			535.7	-3.571	-3.487	0.0002186	-1.08	-2.548	-0.2971	-1.742	-3.215	-2.897	0.05757	-3.413	-0.9571			535.7	-4.803	-1.638	0.9917	-1.071	-0.6914	-0.6641	0.4794	-1.408	-2.14	-1.525	-1.725	0.4721			535.7	-1.598	-0.7089
		538.5	-6.255	-2.17	-2.019	-2.776	-2.652	-3.086	-1.883	-2.253	1.12	0.9197	-0.2904	-0.4343			538.5	-7.158	-3.106	-1.968	-2.102	-3.043	-0.7582	-1.651	-3.872	-2.389	-1.274	0.8465	2.847			538.5	-4.675	-1.111	-1.255	-1.401	-1.44	-1.476	0.2674	-1.969	-2.084	-1.08	-0.7867	0.8069			538.5	-1.463	-1
		541.2	-5.247	-3.277	-3.011	-2.086	-3.762	-4.066	-5.644	-2.743	2.119	-0.2923	1.427	1.516			541.2	-7.909	-5.014	-2.974	-3.744	-2.181	-1.696	-2.714	-4.086	-2.344	-1.327	-1.053	1.515			541.2	-3.808	-0.2657	-3.63	-3.221	-0.6302	-3.359	-3.771	-0.8544	-3.129	-2.469	-1.711	-0.8823			541.2	-0.9888	-1.772
		544	-1.17	-2.459	-4.288	-1.329	-1.91	-1.924	-2.711	-2.427	0.6807	-2.375	2.204	2.987			544	-2.841	-3.467	-2.217	-4.294	-1.866	-1.849	-3.646	-2.342	-1.726	0.2091	-0.4064	1.263			544	-3.595	0.7436	-1.553	-3.253	0.4106	-1.559	-5.129	-2.177	-3.102	-3.691	-0.00273	0.4771			544	-2.788	-1.177
		546.7	-4.176	-1.001	-2.259	0.1418	-3.506	-2.938	-3.115	0.6144	-0.3533	-3.378	-0.8169	2.153			546.7	-3.713	-1.536	-2.517	0.2723	-2.345	-0.5984	-2.093	-0.0108	-2.755	-1.312	0.4937	-0.9498			546.7	-1.751	-0.3366	-0.5508	-0.8034	0.1551	-2.533	-3.503	-1.577	-2.361	-4.07	-1.455	-2.964			546.7	-1.099	-1.707
		549.4	-0.7491	-1.057	-0.8625	-1.651	-3.276	-2.029	-2.663	-2.27	-1.427	-2.309	0.2416	1.024			549.4	-4.542	-1.834	-2.866	-1.439	-2.701	-1.025	-1.723	0.272	-1.624	1.59	-0.9424	-1.917			549.4	-3.377	0.3617	-0.1672	0.3811	0.1824	-0.09741	-0.0001122	-2.568	-2.914	-1.76	-2.441	-1.716			549.4	-1.72	-1.924
		552.1	-0.2699	-0.3457	-0.3778	-2.16	-2.514	-0.8907	-2.944	-1.884	0.331	-0.2764	-2.773	3.246			552.1	-4.976	-1.785	-1.376	-1.284	-2.305	-2.345	-2.255	-1.12	-4.962	3.191	-2.616	-1.611			552.1	-0.9698	-0.1991	-0.2843	0.7279	0.3969	-1.773	-1.054	-1.989	0.02772	-1.531	-1.674	-2.237			552.1	0.2201	-1.404
		554.9	-2.013	-1.546	0.1094	-1.325	-1.017	-2.216	-0.4309	-3.54	-0.4706	-1.472	-2.811	3.191			554.9	-4.508	-0.5378	-1.639	-3.985	-2.506	-3.321	-3.316	-2.968	-5.148	0.425	-1.835	-1.824			554.9	-1.424	-0.1771	-1.563	-0.4808	-1.364	-2.998	-0.6574	-2.353	-2.056	-1.249	-2.391	-0.1186			554.9	1.277	0.1579
		557.6	-2.365	-3.308	1.38	-2.764	-0.856	-2.278	-3.057	-3.561	-0.6598	0.1354	-0.8434	1.228			557.6	-5.281	-0.5903	0.7972	-3.979	-4.001	-2.426	-2.482	-2.292	-4.435	0.356	0.3942	-0.7024			557.6	-3.741	-0.4443	-1.639	-1.749	-1.325	-3.118	-0.8722	-1.746	-1.742	-2.722	-1.129	1.759			557.6	0.05194	0.7244
		560.3	-2.14	-5.198	-2.136	-3.492	-0.2652	-2.315	-3.242	-1.072	1.591	-1.321	1.123	3.14			560.3	-5.416	-1.776	-1.792	-1.522	-4.433	1.66	-1.742	-1.711	-0.7016	-0.9279	1.682	-0.2995			560.3	-4.86	-1.964	-2.24	0.4817	-1.139	-0.6367	-1.942	-0.6593	-0.2354	-1.77	0.8453	1.04			560.3	-3.141	-0.6579
		563.1	-1.573	-4.619	-5.107	-1.117	-1.12	-2.61	-4.219	-2.53	-0.5656	-0.1181	-0.7817	1.644			563.1	-3.015	-3.832	-0.33	-1.003	-1.588	-0.0564	-0.9598	-3.664	-2.777	-1.188	-1.957	0.4276			563.1	-3.327	-1.238	-0.4207	-2.462	-1.047	-0.1715	-0.2139	0.1493	-1.27	-1.118	-0.5359	-0.7197			563.1	-3.278	-2.223
		565.8	0.6183	-1.905	-2.437	-1.223	-0.2349	-2.166	-0.3744	-3.319	1.345	-1.662	-0.9346	0.5757			565.8	-1.523	-4.571	-2.843	-0.9794	-0.5645	0.5288	1.005	-2.004	-2.705	1.1	-1.008	-1.152			565.8	-0.7195	-3.811	-0.5331	0.3329	-1.729	0.08191	-0.8023	-1.381	-0.2365	0.388	-3.598	-1.518			565.8	-1.483	-1.557
		568.6	1.615	-3.573	-1.404	-1.703	-1.249	-3.023	-2.545	-4.859	-0.03549	0.3174	-2.845	0.1299			568.6	-0.7812	-2.329	-2.026	-0.4003	-1.921	-1.423	-0.1788	-2.543	-3.83	-1.324	-2.366	-0.4437			568.6	-1.234	-1.786	0.03862	1.023	-2.389	-1.426	-0.9551	-1.743	-0.5526	-0.659	-3.267	0.929			568.6	-0.5026	-1.024
		571.3	0.8906	-1.184	-2.104	-1.393	-1.957	-4.821	-2.266	-4.214	-1.013	-2.364	-2.081	2.274			571.3	-2.563	0.1096	-0.8464	-3.398	-0.3909	-2.605	0.4066	-4.397	-2.675	-3.39	-0.3201	1.538			571.3	-3.76	-3.004	-1.65	-0.1649	-0.07091	-1.773	-1.707	-1.578	-1.473	-1.073	-1.974	2.062			571.3	-2.67	-1.005
		574.1	-0.2901	-2.694	-1.316	-3.495	-4.308	-5.081	-3.27	-3.513	0.1016	-0.2009	-0.5592	1.395			574.1	-4.943	-1.128	-0.8912	-4.244	-4.018	-4.222	-2.203	-5.332	-0.1958	-0.277	-1.218	1.426			574.1	-4.157	-1.145	0.08155	-1.266	0.8551	-1.074	-1.185	-1.092	0.2603	-2.098	-1.441	1.802			574.1	-1.108	0.4452
		576.8	-1.562	-1.218	-0.6492	-4.175	-2.073	-1.134	-4.346	-4.145	-0.6622	-1.819	-0.7494	1.463			576.8	-2.595	-1.31	-3.453	-2.988	-3.583	-1.544	-2.521	-4.053	0.7532	-0.855	-0.1926	-0.1843			576.8	-3.012	-0.9376	-1.252	-0.5004	1.296	-0.2718	-3.234	0.2397	0.43	-1.569	2.571	0.2942			576.8	-0.6084	-2.772
		579.6	-2.051	-1.282	-2.373	-4.226	-0.9804	-0.7343	-4.653	-2.989	1.956	-0.7054	-0.9116	0.7867			579.6	-5.434	-2.991	-4.429	-3.162	-2.923	-0.4245	-4.951	-3.371	1.622	-1.775	-1.537	-2.257			579.6	-5.48	-0.837	-1.617	-1.622	-0.219	-0.08838	-3.05	0.6784	0.0167	-0.2552	-0.1056	-0.8461			579.6	-0.8691	-1.38
		582.3	-4.962	-2.81	-3.825	-3.87	-1.626	-3.912	-3.029	-1.247	-1.087	0.2854	-1.105	1.111			582.3	-7.002	-3.966	-3.851	-0.009907	-0.9319	0.8675	-3.228	-1.99	2.786	0.08987	-2.558	-0.9178			582.3	-3.202	-2.301	-0.5025	-1.908	-0.9424	-0.1515	-2.491	-1.76	-1.526	-0.3012	-1.845	-0.1351			582.3	-1.126	-2.584
		585.1	-3.045	-5.459	-4.167	-0.2367	-2.51	-2.789	-0.8864	-1.86	-0.9884	0.4333	-1.001	0.3357			585.1	-5.292	-4.119	-3.798	-3.099	-4.057	2.043	-1.396	-2.811	-2.243	-1.159	-0.4094	-1.265			585.1	-3.005	-1.663	1.427	-0.5996	-1.743	0.3906	-0.417	-2.205	-2.089	-0.9069	-2.418	-1.695			585.1	-1.421	-1.133
		587.9	-5.132	-5.27	-4.513	0.4835	-1.481	-1.576	-1.099	-2.37	0.2625	-1.891	2	0.8178			587.9	-6.485	-2.863	-2.555	-1.965	-3.098	-0.09631	-2.757	-4.033	-3.564	-0.7335	-1.923	-2.04			587.9	-1.879	-2.658	-1.888	-2.252	-0.46	-1.415	-1.081	-4.307	-3.548	-1.831	-1.333	-1.377			587.9	0.5618	-0.8609
		590.6	-2.955	-4.126	-3.357	-1.372	-1.54	-1.532	-3.524	-1.643	0.2883	-2.949	0.2879	1.717			590.6	-3.831	-4.835	-2.933	-0.5606	-1.899	-3.7	-2.043	-4.502	-2.975	-1.717	-1.783	1.393			590.6	-2.227	-4.018	-2.562	-3.265	-0.9667	-1.498	-2.824	-0.48	-2.733	-0.8973	-0.4122	1.24			590.6	-1.568	-1.702
		593.4	-1.649	-2.627	-1.332	-2.037	-1.877	-2.751	-2.517	-3.59	-1.372	-2.307	-0.1143	2.255			593.4	-4.234	-4.746	-4.173	-1.979	-4.601	-3.34	-1.829	-5.715	-3.293	-2.637	1.758	1.279			593.4	-2.745	-3.404	-2.277	-1.872	-1.319	-2.89	-2.983	-0.3478	-2.628	-2.489	-1.63	0.538			593.4	-0.8567	-2.749
		596.1	-2.719	-3.172	-3.146	-3.592	-0.7381	-3.232	-1.689	-2.239	-0.3339	-2.025	-0.853	2.696			596.1	-2.521	-3.782	-1.582	-3.47	-4.365	-1.695	-1.82	-2.485	-0.6325	0.4719	0.9284	-0.157			596.1	-1.447	-2.183	-1.176	-1.237	-3.006	-2.743	-4.215	0.9492	-1.265	-3.707	0.5052	0.5637			596.1	0.2448	-2.529
		598.9	-4.396	-2.806	-0.8566	-3.495	-2.52	-2.955	-1.448	-1.954	2.132	-0.9429	-3.728	0.1273			598.9	-3.022	-2.773	-1.724	-3.365	-4.08	-1.98	-0.3615	-1.396	1.784	0.6841	-1.306	-0.8493			598.9	-1.214	-3.507	1.244	-2.876	-4.647	-2.557	-0.8148	-2.443	-0.242	-4.179	-0.7531	0.3007			598.9	-0.2839	-2.158
		601.6	-2.744	-2.846	-3.189	-2.757	-3.9	-2.258	-1.852	-1.509	0.9989	-1.224	-2.714	0.08568			601.6	-2.532	-2.5	0.007222	-2.615	-3.7	-2.659	-1.049	-0.4976	0.34	0.8488	-2.57	-2.343			601.6	-2.045	-1.345	-0.9631	-4.359	-3.535	-1.266	0.9167	-2.088	-0.6413	-0.613	-1.181	-0.6754			601.6	-0.1318	-0.8618
		604.4	-3.307	-5.684	-2.393	-3.206	-5.748	-1.923	0.2876	-3.36	-1.985	-0.9872	-2.428	1.99			604.4	-5.812	-3.333	-0.7968	-1.918	-2.836	-1.477	-2.095	-2.522	-0.8644	-1.415	-1.298	-0.7647			604.4	-3.02	-1.111	-1.676	-6.92	0.026	-0.6916	-1.711	-3.426	-5.261	-0.2605	-1.588	-2.519			604.4	-2.227	-3.2
		607.1	-1.943	-4.457	-3.664	-1.637	-4.942	-0.9159	-1.312	-2.749	-2.188	-0.6572	-1.978	2.405			607.1	-4.514	-3.967	-0.549	-3.032	-0.4451	-0.6573	-2.149	-4.555	-3.148	-4.41	-1.28	1.185			607.1	-3.186	-1.786	-1.755	-4.821	-0.8338	0.2886	-0.4942	-3.018	-2.293	-2.74	-2.58	1.036			607.1	-1.981	-2.235
		609.9	-3.485	-2.256	-1.626	-0.9125	-3.378	-0.6289	-3.909	-3.142	-1.862	-2.607	0.05783	2.3			609.9	-5.429	-5.243	-1.964	-2.849	-2.198	-0.9593	-1.092	-3.826	-4.94	-3.585	0.3876	2.752			609.9	-4.423	-2.619	-4.306	-3.422	-0.3218	-1.914	-1.74	-2.094	-2.329	-1.675	-1.541	1.143			609.9	-2.483	-4.03
		612.6	-1.544	-2.186	-4.694	-1.991	-3.368	-3.35	-3.517	-2.922	-2.448	-0.4029	-3.741	2.326			612.6	-3.778	-6.205	-3.26	-2.795	-2.114	-2.733	-2.105	-1.482	-3.466	0.6583	0.05022	1.26			612.6	-2.453	-3.041	-3.825	-1.122	1.077	-2.875	-2.468	-0.5763	-0.7083	-1.1	-2.208	2.278			612.6	-1.074	-4.363
		615.4	0.1653	-2.175	-2.919	-1.904	-2.514	-4.217	-2.459	-1.036	-1.631	0.2885	-4.305	-0.2879			615.4	-3.037	-4.477	-4.019	-2.493	-0.6418	-3.265	-1.736	-1.651	-0.4525	-0.1629	-1.203	-1.114			615.4	-0.3468	-3.211	-1.533	1.063	0.05596	-4.349	-2.461	-0.5904	-0.4425	-0.9427	-2.72	-0.9375			615.4	1.801	-3.131
		618.1	-0.4181	-2.572	-3.068	-2.532	-1.321	-4.826	-2.978	-3.189	-0.09642	2.982	-3.44	2.016			618.1	-2.075	-4.147	-3.722	-1.953	-3.588	-2.574	-1.747	-2.169	0.2447	-3.229	-1.187	-1.107			618.1	-1.712	-0.6131	-0.5028	-0.3551	-2.008	-4.428	-3.203	-0.3102	-3.15	-1.015	-3.156	-1.234			618.1	0.2967	-2.557
		620.9	-1.584	-3.593	0.4461	-1.977	-3.728	-3.527	-0.5242	-3.961	-1.09	-0.261	-3.74	1.487			620.9	-2.025	-3.082	-3.155	-3.385	-2.604	-1.733	0.4758	-6.652	-2.296	-2.552	-1.46	-0.7225			620.9	-1.321	0.5577	-1.124	-1.827	-1.617	-3.997	-1.587	-0.8113	-0.1282	-2.466	0.3781	-0.6825			620.9	-0.5915	-0.907
		623.6	-1.647	-5.238	-2.564	-3.527	-4.932	-1.981	-0.3726	-2.281	-2.021	0.1214	-0.9479	2.636			623.6	-3.523	-3.383	0.6022	-5.005	-4.289	-1.013	-2.178	-5.147	-2.292	0.4833	0.8848	0.991			623.6	-1.203	-1.294	0.3321	-4.115	-3.424	-3.785	-0.751	-3.019	-2.118	-3.401	0.3645	1.005			623.6	0.4276	-0.84
		626.4	-1.92	-3.404	-1.616	-1.682	-3.633	-1.785	-3.696	-0.6206	-0.839	-0.3068	-0.4523	1.273			626.4	-3.368	-1.267	1.755	-4.372	-4.823	-1.513	-2.412	-2.848	-3.518	0.2872	-0.1225	1.915			626.4	-2.888	-1.735	-0.3363	-3.279	-1.689	-3.284	-4.921	-0.5318	-3.48	-2.138	0.2659	-0.5005			626.4	-2.001	-0.6298
		629.1	-0.4181	-4.502	0.4844	-2.962	-3.269	-1.097	-3.225	-1.651	-2.044	1.502	-1.093	0.8904			629.1	-4.078	-2.762	-0.5789	-5.006	-2.331	-1.676	-2.646	-4.369	-2.569	0.7711	0.6092	0.1006			629.1	-4.1	-2.684	-0.1202	-1.407	-2.451	-0.1223	-4.446	1.066	-1.712	-3.143	-0.3816	-0.5672			629.1	-0.8231	-2.089
		631.9	-2.212	-4.795	-1.988	-2.465	-2.602	-0.9699	-1.823	-1.184	-1.885	-0.4994	-2.506	0.5537			631.9	-5.786	-3.13	-1.13	-4.71	-4.299	-0.684	-0.1407	-2.627	-1.802	-1.626	-3.068	-0.2732			631.9	-3.112	-4.273	-2.678	-0.7005	0.3659	-2.342	-3.927	1.592	-1.269	-0.3952	-2.997	-3.491			631.9	-1.528	-1.601
		634.6	-3.71	-5.411	-4.409	-2.198	0.76	-3.331	-1.898	0.8974	-0.1302	0.8151	-3.414	-0.3038			634.6	-4.564	-2.505	-3.468	-1.012	-3.689	-1.535	-0.2757	-2.307	-0.0271	-0.2927	-3.562	0.1879			634.6	-3.674	-3.771	-2.951	-1.993	0.6206	-3.92	-1.02	0.6951	-1.797	-2.333	-0.5773	-1.775			634.6	-1.812	-2.454
		637.4	-1.964	-4.556	-2.712	-0.01203	-2.562	-4.167	-0.7299	0.7446	-2.277	1.64	-1.127	0.1092			637.4	-3.971	-1.274	-2.281	-1.362	-1.613	-0.833	0.002917	-5.355	-2.508	-1.886	-2.667	1.237			637.4	-1.734	-1.882	-1.924	-1.654	1.43	-2.299	-2.699	-0.3847	-1.833	-1.323	0.9239	0.6759			637.4	-0.8922	-1.695
		640.2	-2.795	-4.115	-2.51	0.3165	-3.014	-2.623	-1.903	-1.347	-2.551	1.45	-0.6247	1.011			640.2	-2.946	-1.986	-2.609	0.4699	-2.088	-1.202	-0.8945	-4.273	-3.014	-1.392	0.5808	2.704			640.2	-2.792	-2.793	-1.97	-0.7504	0.01604	-3.038	-4.04	-1.607	-2.154	-3.786	-0.5535	0.4853			640.2	-1.486	-2.736
		642.9	-0.3248	-3.296	0.1206	-2.264	-2.228	-3.969	-2.619	-2.336	-0.1283	0.1141	-0.496	0.8198			642.9	-3.165	-3.515	-2.469	1.142	-0.8759	-4.05	-4.108	-5.334	-2.484	-0.9315	0.6472	2.816			642.9	-2.012	-1.075	-1.931	-1.071	-0.2683	-1.141	-4.545	-0.72	-2.531	-3.887	-1.384	-0.2549			642.9	-1.163	-1.67
						-0.7889					-0.1798	1.151	-0.1595	0.8617							-2.988					-1.407	-1.101	-2.602	1.357							-2.446					-0.3681	-1.511	-1.765	-0.1829
												1.268	-0.6052														-1.737	-2.233														1.122	-2.119
[truncated: 36 more columns]

## Sheet: Figure 1c
	Fc ABDEG		Fc Wt		HEL Wt		HEL ABDEG
	Time (min)	Abs (mAu)	Time (min)	Abs (mAu)	Time (min)	Abs (mAu)	Time (min)	Abs (mAu)
	0.000833333	0.00089407	0.00125	0.0057444	0.000616667	0.00271946	0.0052	0.00350922
	0.0075	0.000737607	0.00791667	0.00549108	0.00728333	0.00292808	0.0118667	0.0025481
	0.0141667	0.00104308	0.0145833	0.00540167	0.01395	0.0025034	0.0185333	0.00111014
	0.0208333	0.00137836	0.02125	0.00474602	0.0206167	0.00156462	0.0252	-0.000588596
	0.0275	0.00137091	0.0279167	0.00294298	0.0272833	8.19564e-05	0.0318667	-0.00200421
	0.0341667	0.00159442	0.0345833	0.000961125	0.03395	-0.00102818	0.0385333	-0.00290573
	0.0408333	0.00224262	0.04125	-0.000193715	0.0406167	-0.0013411	0.0452	-0.00300258
	0.0475	0.00271201	0.0479167	-0.000663102	0.0472833	-0.00090152	0.0518667	-0.00271201
	0.0541667	0.00230223	0.0545833	-0.00103563	0.05395	0.00013411	0.0585333	-0.002563
	0.0608333	0.00178069	0.06125	-0.00113994	0.0606167	0.0013262	0.0652	-0.00277907
	0.0675	0.00131875	0.0679167	-0.000543892	0.0672833	0.00248104	0.0718667	-0.00280887
	0.0741667	0.000983477	0.0745833	0.00038743	0.07395	0.00277907	0.0785333	-0.00204146
	0.0808333	0.000886619	0.08125	0.0012517	0.0806167	0.00266731	0.0852	-0.000692904
	0.0875	0.0012964	0.0879167	0.0018701	0.0872833	0.00243634	0.0918667	0.00102818
	0.0941667	0.00198185	0.0945833	0.00207871	0.09395	0.00229478	0.0985333	0.00263751
	0.100833	0.00223517	0.10125	0.00183284	0.100617	0.00195205	0.1052	0.00403076
	0.1075	0.00216812	0.107917	0.00158697	0.107283	0.0012368	0.111867	0.00478327
	0.114167	0.00217557	0.114583	0.00165403	0.11395	0.000499189	0.118533	0.00471622
	0.120833	0.00218302	0.12125	0.00213087	0.120617	-0.000357628	0.1252	0.00451505
	0.1275	0.00202656	0.127917	0.00268221	0.127283	-0.00113994	0.131867	0.00432134
	0.134167	0.00189245	0.134583	0.00314415	0.13395	-0.00178814	0.138533	0.00452995
	0.140833	0.00166148	0.14125	0.00353903	0.140617	-0.00181049	0.1452	0.00505149
	0.1475	0.00134856	0.147917	0.00394881	0.147283	-0.00108033	0.151867	0.00562519
	0.154167	0.000633299	0.154583	0.00412762	0.15395	2.23517e-05	0.158533	0.00608712
	0.160833	2.23517e-05	0.16125	0.00353903	0.160617	0.00105053	0.1652	0.00566244
	0.1675	-9.68575e-05	0.167917	0.00227988	0.167283	0.00161678	0.171867	0.00454485
	0.174167	0.000201166	0.174583	0.00108033	0.17395	0.00209361	0.178533	0.00337511
	0.180833	0.00089407	0.18125	0.000536442	0.180617	0.00261515	0.1852	0.00219047
	0.1875	0.00138581	0.187917	0.000163913	0.187283	0.00339001	0.191867	0.000789762
	0.194167	0.00190735	0.194583	-0.000730157	0.19395	0.00399351	0.198533	-0.000678003
	0.200833	0.00255555	0.20125	-0.00184029	0.200617	0.00470877	0.2052	-0.00125915
	0.2075	0.00305474	0.207917	-0.00280142	0.207283	0.0057891	0.211867	-0.000707805
	0.214167	0.00317395	0.214583	-0.00354648	0.21395	0.00698864	0.218533	-0.000298023
	0.220833	0.00284612	0.22125	-0.00428408	0.220617	0.00759959	0.2252	0.00025332
	0.2275	0.00277162	0.227917	-0.00502914	0.227283	0.00695884	0.231867	0.00140816
	0.234167	0.00283122	0.234583	-0.00545382	0.23395	0.00586361	0.238533	0.00300258
	0.240833	0.00274181	0.24125	-0.00588596	0.240617	0.00471622	0.2452	0.00410527
	0.2475	0.00260025	0.247917	-0.00615418	0.247283	0.00347197	0.251867	0.00437349
	0.254167	0.00252575	0.254583	-0.00615418	0.25395	0.0019446	0.258533	0.00499934
	0.260833	0.00267476	0.26125	-0.00589341	0.260617	0.000469387	0.2652	0.00555813
	0.2675	0.00295788	0.267917	-0.00519305	0.267283	-0.000305474	0.271867	0.00558048
	0.274167	0.00311434	0.274583	-0.00413507	0.27395	-0.000275671	0.278533	0.00480562
	0.280833	0.00276417	0.28125	-0.00275671	0.280617	0.00037998	0.2852	0.00358373
	0.2875	0.00163168	0.287917	-0.00152737	0.287283	0.00114739	0.291867	0.00257045
	0.294167	0.000223517	0.294583	-0.000856817	0.29395	0.00144541	0.298533	0.00166148
	0.300833	-0.000864267	0.30125	-0.000596046	0.300617	0.00144541	0.3052	0.00119209
	0.3075	-0.00164658	0.307917	-0.000476837	0.307283	0.00149012	0.311867	0.00107288
	0.314167	-0.00184774	0.314583	-0.000149012	0.31395	0.00163168	0.318533	0.00146031
	0.320833	-0.00134856	0.32125	0.000566244	0.320617	0.0012517	0.3252	0.00263751
	0.3275	-4.47035e-05	0.327917	0.00141561	0.327283	0.000745058	0.331867	0.0038594
	0.334167	0.00146776	0.334583	0.00241399	0.33395	0.000283122	0.338533	0.00460446
	0.340833	0.00245124	0.34125	0.00307709	0.340617	-0.00013411	0.3452	0.004448
	0.3475	0.00265986	0.347917	0.00328571	0.347283	-0.000931323	0.351867	0.0038892
	0.354167	0.00226498	0.354583	0.00266731	0.35395	-0.00180304	0.358533	0.00301749
	0.360833	0.00183284	0.36125	0.00175834	0.360617	-0.00212342	0.3652	0.00198185
	0.3675	0.00151992	0.367917	0.00133365	0.367283	-0.00222772	0.371867	0.00101328
	0.374167	0.00142306	0.374583	0.0012219	0.37395	-0.00216812	0.378533	0.000350177
	0.380833	0.00122935	0.38125	0.000990927	0.380617	-0.00190735	0.3852	4.47035e-05
	0.3875	0.000849366	0.387917	7.45058e-06	0.387283	-0.000990927	0.391867	0.000216067
	0.394167	0.000439584	0.394583	-0.00112504	0.39395	-8.9407e-05	0.398533	0.000692904
	0.400833	0.000245869	0.40125	-0.00213087	0.400617	0.000402331	0.4052	0.000841916
	0.4075	5.21541e-05	0.407917	-0.00333786	0.407283	0.000596046	0.411867	0.000558794
	0.414167	-0.000491738	0.414583	-0.00479817	0.41395	0.00108033	0.418533	0.00025332
	0.420833	-0.00128895	0.42125	-0.00611693	0.420617	0.00182539	0.4252	0.000543892
	0.4275	-0.00149012	0.427917	-0.00669062	0.427283	0.0026077	0.431867	0.00104308
	0.434167	-0.00102818	0.434583	-0.00613928	0.43395	0.00337511	0.438533	0.00151992
	0.440833	-0.000245869	0.44125	-0.00530481	0.440617	0.00411272	0.4452	0.00203401
	0.4475	0.000759959	0.447917	-0.00447035	0.447283	0.00490993	0.451867	0.00272691
	0.454167	0.0018999	0.454583	-0.0038594	0.45395	0.0058189	0.458533	0.00338256
	0.460833	0.00323355	0.46125	-0.00336021	0.460617	0.00685453	0.4652	0.00368059
	0.4675	0.00398606	0.467917	-0.00276417	0.467283	0.00718236	0.471867	0.00403821
	0.474167	0.00374764	0.474583	-0.0025034	0.47395	0.00660866	0.478533	0.00461191
	0.480833	0.00248849	0.48125	-0.001885	0.480617	0.00523031	0.4852	0.00555813
	0.4875	0.000730157	0.487917	-0.000968575	0.487283	0.00391155	0.491867	0.00619143
	0.494167	-0.0012219	0.494583	0.000119209	0.49395	0.00286847	0.498533	0.00650436
	0.500833	-0.00306964	0.50125	0.00119954	0.500617	0.00177324	0.5052	0.00674278
	0.5075	-0.00448525	0.507917	0.00201911	0.507283	0.00109524	0.511867	0.00672042
	0.514167	-0.00504404	0.514583	0.00232458	0.51395	0.00100583	0.518533	0.00613928
	0.520833	-0.00486523	0.52125	0.00164658	0.520617	0.00184029	0.5252	0.00501424
	0.5275	-0.00432134	0.527917	0.00025332	0.527283	0.00298768	0.531867	0.00426918
	0.534167	-0.00371784	0.534583	-0.000998378	0.53395	0.00363588	0.538533	0.00441074
	0.540833	-0.00315905	0.54125	-0.00160933	0.540617	0.00334531	0.5452	0.00488013
	0.5475	-0.0025779	0.547917	-0.00166148	0.547283	0.00239909	0.551867	0.00510365
	0.554167	-0.00214577	0.554583	-0.00169873	0.55395	0.00127405	0.558533	0.00530481
	0.560833	-0.00213087	0.56125	-0.00181794	0.560617	0.000223517	0.5652	0.00554323
	0.5675	-0.00228733	0.567917	-0.00204146	0.567283	-0.000573695	0.571867	0.0057295
	0.574167	-0.00230223	0.574583	-0.00199676	0.57395	-0.000841916	0.578533	0.0051558
	0.580833	-0.00201166	0.58125	-0.00186265	0.580617	-0.000245869	0.5852	0.00435114
	0.5875	-0.00187755	0.587917	-0.00200421	0.587283	0.000432134	0.591867	0.00362843
	0.594167	-0.0018999	0.594583	-0.00181794	0.59395	0.0012368	0.598533	0.0025928
	0.600833	-0.00151992	0.60125	-0.000946224	0.600617	0.00206381	0.6052	0.000856817
	0.6075	-0.000692904	0.607917	0.000745058	0.607283	0.00270456	0.611867	-0.00113994
	0.614167	0.000283122	0.614583	0.00202656	0.61395	0.00306964	0.618533	-0.00222027
	0.620833	0.00131875	0.62125	0.0026226	0.620617	0.00304729	0.6252	-0.00258535
	0.6275	0.00271201	0.627917	0.00312179	0.627283	0.00331551	0.631867	-0.00248104
	0.634167	0.00403076	0.634583	0.00377744	0.63395	0.00317395	0.638533	-0.00178814
	0.640833	0.00462681	0.64125	0.00409782	0.640617	0.00223517	0.6452	-0.000290573
	0.6475	0.00404567	0.647917	0.00382215	0.647283	0.000685453	0.651867	0.00146776
	0.654167	0.00308454	0.654583	0.00299513	0.65395	-0.00106543	0.658533	0.00242144
	0.660833	0.00203401	0.66125	0.00203401	0.660617	-0.00244379	0.6652	0.00254065
	0.6675	0.000938773	0.667917	0.00137836	0.667283	-0.00341237	0.671867	0.00204146
	0.674167	1.49012e-05	0.674583	0.00121444	0.67395	-0.00368804	0.678533	0.00140071
	0.680833	-0.00038743	0.68125	0.00141561	0.680617	-0.0032708	0.6852	0.00109524
	0.6875	-0.000104308	0.687917	0.0012368	0.687283	-0.0025183	0.691867	0.00112504
	0.694167	0.000141561	0.694583	0.00102818	0.69395	-0.00146776	0.698533	0.00136346
	0.700833	8.9407e-05	0.70125	0.000938773	0.700617	-0.000238419	0.7052	0.00151992
	0.7075	-0.00026077	0.707917	0.000558794	0.707283	0.00111759	0.711867	0.00170618
	0.714167	-0.000596046	0.714583	-0.000223517	0.71395	0.00236183	0.718533	0.00202656
	0.720833	-0.000789762	0.72125	-0.000685453	0.720617	0.00324845	0.7252	0.00185519
	0.7275	-0.000931323	0.727917	-0.000163913	0.727283	0.0038594	0.731867	0.000879169
	0.734167	-0.000841916	0.734583	0.000648201	0.73395	0.00391901	0.738533	-0.000290573
	0.740833	-0.00105053	0.74125	0.00105798	0.740617	0.00330061	0.7452	-0.00112504
	0.7475	-0.00102818	0.747917	0.0012368	0.747283	0.00204146	0.751867	-0.00158697
	0.754167	-0.000759959	0.754583	0.00121444	0.75395	0.000871718	0.758533	-0.00174344
	0.760833	-0.000223517	0.76125	0.00102073	0.760617	0.000245869	0.7652	-0.0012517
	0.7675	0.000283122	0.767917	0.000469387	0.767283	-9.68575e-05	0.771867	0.000201166
	0.774167	0.00037998	0.774583	0.00012666	0.77395	-0.000312924	0.778533	0.00146776
	0.780833	0.000528991	0.78125	-1.49012e-05	0.780617	-0.000417233	0.7852	0.00215322
	0.7875	0.00037998	0.787917	-2.98023e-05	0.787283	2.98023e-05	0.791867	0.00245869
	0.794167	0.000290573	0.794583	-0.00012666	0.79395	0.000864267	0.798533	0.00264496
	0.800833	0.000230968	0.80125	-0.000551343	0.800617	0.00141561	0.8052	0.00263005
	0.8075	0.000581145	0.807917	-0.00136346	0.807283	0.00171363	0.811867	0.00234693
	0.814167	0.00109524	0.814583	-0.0026077	0.81395	0.00164658	0.818533	0.00245124
	0.820833	0.00160187	0.82125	-0.00395626	0.820617	0.00167638	0.8252	0.00271201
	0.8275	0.00201166	0.827917	-0.00498444	0.827283	0.00137091	0.831867	0.00289828
	0.834167	0.00201166	0.834583	-0.00522286	0.83395	0.000491738	0.838533	0.00304729
	0.840833	0.00159442	0.84125	-0.0045374	0.840617	-0.000149012	0.8452	0.00339746
	0.8475	0.000685453	0.847917	-0.00330806	0.847283	-0.000201166	0.851867	0.00368804
	0.854167	-0.000230968	0.854583	-0.0019148	0.85395	0.000849366	0.858533	0.00368059
	0.860833	-0.00103563	0.86125	-0.000499189	0.860617	0.00222027	0.8652	0.00407547
	0.8675	-0.00166893	0.867917	0.000610948	0.867283	0.0031665	0.871867	0.00485778
	0.874167	-0.00230968	0.874583	0.00127405	0.87395	0.00353903	0.878533	0.00543892
	0.880833	-0.00306219	0.88125	0.00119209	0.880617	0.00296533	0.8852	0.00546128
	0.8875	-0.00383705	0.887917	0.000879169	0.887283	0.00233203	0.891867	0.00513345
	0.894167	-0.00431389	0.894583	0.000879169	0.89395	0.00158697	0.898533	0.00476837
	0.900833	-0.00407547	0.90125	0.00127405	0.900617	0.000618398	0.9052	0.00435859
	0.9075	-0.00342727	0.907917	0.00168383	0.907283	-0.000208616	0.911867	0.0038892
	0.914167	-0.00269711	0.914583	0.00106543	0.91395	-0.00064075	0.918533	0.00354648
	0.920833	-0.00235438	0.92125	-9.68575e-05	0.920617	0.000171363	0.9252	0.00315905
	0.9275	-0.00210851	0.927917	-0.000983477	0.927283	0.00108778	0.931867	0.00289083
	0.934167	-0.00187755	0.934583	-0.00125915	0.93395	0.00146776	0.938533	0.00266731
	0.940833	-0.00173599	0.94125	-0.00131875	0.940617	0.00152737	0.9452	0.00214577
	0.9475	-0.00149012	0.947917	-0.00141561	0.947283	0.00154227	0.951867	0.00160187
	0.954167	-0.00151247	0.954583	-0.000670552	0.95395	0.00201166	0.958533	0.00152737
	0.960833	-0.00162423	0.96125	0.000976026	0.960617	0.00205636	0.9652	0.00216812
	0.9675	-0.00184774	0.967917	0.00270456	0.967283	0.00167638	0.971867	0.0031516
	0.974167	-0.00192225	0.974583	0.00352412	0.97395	0.00111014	0.978533	0.00364333
	0.980833	-0.0019446	0.98125	0.00385195	0.980617	0.000692904	0.9852	0.00368804
	0.9875	-0.00239164	0.987917	0.00426173	0.987283	0.000342727	0.991867	0.00340492
	0.994167	-0.00266731	0.994583	0.0045523	0.99395	-0.000312924	0.998533	0.00291318
	1.00083	-0.00239909	1.00125	0.00372529	1.00062	-0.000968575	1.0052	0.0025332
	1.0075	-0.0018701	1.00792	0.00211596	1.00728	-0.00110269	1.01187	0.0019297
	1.01417	-0.00134856	1.01458	0.00103563	1.01395	-0.000551343	1.01853	0.00154972
	1.02083	-0.000864267	1.02125	0.00117719	1.02062	0.000275671	1.0252	0.00156462
	1.0275	-0.000648201	1.02792	0.00173599	1.02728	0.00133365	1.03187	0.00201911
	1.03417	-0.00101328	1.03458	0.00218302	1.03395	0.00198185	1.03853	0.00248849
	1.04083	-0.00195205	1.04125	0.00301003	1.04062	0.00200421	1.0452	0.00228733
	1.0475	-0.0025332	1.04792	0.00407547	1.04728	0.0013411	1.05187	0.00207126
	1.05417	-0.00294298	1.05458	0.00460446	1.05395	0.00076741	1.05853	0.00224262
	1.06083	-0.00324845	1.06125	0.00404567	1.06062	0.000752509	1.0652	0.00284612
	1.0675	-0.0031516	1.06792	0.00309944	1.06728	0.000990927	1.07187	0.0031516
	1.07417	-0.00282377	1.07458	0.00254065	1.07395	0.00112504	1.07853	0.00272691
	1.08083	-0.0025034	1.08125	0.00248104	1.08062	0.00127405	1.0852	0.00211596
	1.0875	-0.00244379	1.08792	0.00271946	1.08728	0.0018701	1.09187	0.00179559
	1.09417	-0.00218302	1.09458	0.0031963	1.09395	0.00246614	1.09853	0.0018999
	1.10083	-0.00216067	1.10125	0.00386685	1.10062	0.00246614	1.1052	0.0019148
	1.1075	-0.00248104	1.10792	0.00427663	1.10728	0.0019595	1.11187	0.00184029
	1.11417	-0.00266731	1.11458	0.00436604	1.11395	0.00198931	1.11853	0.00185519
	1.12083	-0.00228733	1.12125	0.00410527	1.12062	0.00245869	1.1252	0.00209361
	1.1275	-0.00200421	1.12792	0.0038743	1.12728	0.0025332	1.13187	0.00217557
	1.13417	-0.00221282	1.13458	0.00377744	1.13395	0.00221282	1.13853	0.00210106
	1.14083	-0.00225753	1.14125	0.00341982	1.14062	0.00195205	1.1452	0.00199676
	1.1475	-0.00163168	1.14792	0.00285357	1.14728	0.00192225	1.15187	0.00202656
	1.15417	-0.000983477	1.15458	0.0018701	1.15395	0.0013411	1.15853	0.00207871
	1.16083	-0.000834465	1.16125	0.00104308	1.16062	0.000394881	1.1652	0.00203401
	1.1675	-0.000722706	1.16792	0.000536442	1.16728	-0.000372529	1.17187	0.00222772
	1.17417	-0.000290573	1.17458	0.000372529	1.17395	-0.000789762	1.17853	0.00246614
	1.18083	7.45058e-05	1.18125	0.000588596	1.18062	-0.00108033	1.1852	0.00271201
	1.1875	-0.000149012	1.18792	0.00119954	1.18728	-0.00106543	1.19187	0.00273436
	1.19417	-0.000759959	1.19458	0.00236183	1.19395	-0.000543892	1.19853	0.00291318
	1.20083	-0.00145286	1.20125	0.00324845	1.20062	0.000230968	1.2052	0.0032112
	1.2075	-0.00201911	1.20792	0.00309199	1.20728	0.000715256	1.21187	0.00334531
	1.21417	-0.00261515	1.21458	0.00204146	1.21395	0.000789762	1.21853	0.00347942
	1.22083	-0.00336766	1.22125	0.00090152	1.22062	0.000737607	1.2252	0.00364333
	1.2275	-0.00425428	1.22792	0.000305474	1.22728	0.000350177	1.23187	0.00409782
	1.23417	-0.00452995	1.23458	-0.000454485	1.23395	-0.000320375	1.23853	0.00482798
	1.24083	-0.00409782	1.24125	-0.00137836	1.24062	-0.00135601	1.2452	0.00598282
	1.2475	-0.00371039	1.24792	-0.00163168	1.24728	-0.00210106	1.25187	0.0070408
	1.25417	-0.00355393	1.25458	-0.00118464	1.25395	-0.00243634	1.25853	0.00720471
	1.26083	-0.00321865	1.26125	-0.000819564	1.26062	-0.00239164	1.2652	0.00615418
	1.2675	-0.00227243	1.26792	-0.00117719	1.26728	-0.00175089	1.27187	0.00451505
	1.27417	-0.000990927	1.27458	-0.00146031	1.27395	-0.000551343	1.27853	0.00276417
	1.28083	0.000312924	1.28125	-0.000849366	1.28062	0.00119209	1.2852	0.00113249
	1.2875	0.00133365	1.28792	-7.45058e-06	1.28728	0.00270456	1.29187	-0.000156462
	1.29417	0.00178069	1.29458	0.000730157	1.29395	0.00383705	1.29853	-0.000491738
	1.30083	0.00148267	1.30125	0.0012368	1.30062	0.00440329	1.3052	0.00038743
	1.3075	0.000722706	1.30792	0.00172853	1.30728	0.00437349	1.31187	0.00181794
	1.31417	-0.000752509	1.31458	0.00171363	1.31395	0.00406802	1.31853	0.00334531
	1.32083	-0.002563	1.32125	0.000961125	1.32062	0.00371784	1.3252	0.00420958
	1.3275	-0.00401586	1.32792	-1.49012e-05	1.32728	0.00371039	1.33187	0.00482053
	1.33417	-0.00479817	1.33458	-0.000663102	1.33395	0.00375509	1.33853	0.00476837
	1.34083	-0.00483543	1.34125	-0.000528991	1.34062	0.00391901	1.3452	0.0045076
	1.3475	-0.00414252	1.34792	-0.00025332	1.34728	0.00419468	1.35187	0.00433624
	1.35417	-0.00260025	1.35458	0.000447035	1.35395	0.00447035	1.35853	0.00429153
	1.36083	-0.000879169	1.36125	0.00136346	1.36062	0.00470877	1.3652	0.00475347
	1.3675	0.000283122	1.36792	0.00248104	1.36728	0.00460446	1.37187	0.00510365
	1.37417	0.000916421	1.37458	0.00298768	1.37395	0.00435859	1.37853	0.00576675
	1.38083	0.00124425	1.38125	0.0025034	1.38062	0.00402331	1.3852	0.0064373
	1.3875	0.00124425	1.38792	0.00169128	1.38728	0.00369549	1.39187	0.00675768
	1.39417	0.000700355	1.39458	0.00064075	1.39395	0.00297278	1.39853	0.00675023
	1.40083	-5.21541e-05	1.40125	-0.000506639	1.40062	0.00187755	1.4052	0.00651926
	1.4075	-9.68575e-05	1.40792	-0.00174344	1.40728	0.000923872	1.41187	0.00618398
	1.41417	0.000521541	1.41458	-0.00213832	1.41395	0.000499189	1.41853	0.00530481
	1.42083	0.00115484	1.42125	-0.0012964	1.42062	0.000298023	1.4252	0.00435859
	1.4275	0.000804663	1.42792	0.000230968	1.42728	0.000119209	1.43187	0.00409037
	1.43417	4.47035e-05	1.43458	0.00184029	1.43395	0.000566244	1.43853	0.00419468
	1.44083	-0.000216067	1.44125	0.00307709	1.44062	0.00170618	1.4452	0.0038743
	1.4475	0.000111759	1.44792	0.00359118	1.44728	0.00335276	1.45187	0.00338256
	1.45417	0.000439584	1.45458	0.00273436	1.45395	0.00467151	1.45853	0.00344962
	1.46083	0.000700355	1.46125	0.000528991	1.46062	0.00560284	1.4652	0.00396371
	1.4675	0.00155717	1.46792	-0.00195205	1.46728	0.00600517	1.47187	0.00439584
	1.47417	0.00292063	1.47458	-0.00389665	1.47395	0.00601262	1.47853	0.00460446
	1.48083	0.00377744	1.48125	-0.00488758	1.48062	0.00548363	1.4852	0.00490248
	1.4875	0.00347197	1.48792	-0.00499934	1.48728	0.00415742	1.49187	0.00497699
	1.49417	0.00264496	1.49458	-0.00434369	1.49395	0.00209361	1.49853	0.00465661
	1.50083	0.0019446	1.50125	-0.00258535	1.50062	-8.9407e-05	1.5052	0.00375509
	1.5075	0.0013262	1.50792	-0.000104308	1.50728	-0.00154227	1.51187	0.00271201
	1.51417	0.00013411	1.51458	0.00272691	1.51395	-0.00210851	1.51853	0.00147521
	1.52083	-0.000976026	1.52125	0.00542402	1.52062	-0.00210851	1.5252	0.000469387
	1.5275	-0.00133365	1.52792	0.00751764	1.52728	-0.00166893	1.53187	0.000193715
	1.53417	-0.000745058	1.53458	0.00922382	1.53395	-0.000849366	1.53853	0.000603497
	1.54083	0.000141561	1.54125	0.00954419	1.54062	0.000171363	1.5452	0.00116229
	1.5475	0.000700355	1.54792	0.00865757	1.54728	0.0012517	1.55187	0.0013113
	1.55417	0.00108033	1.55458	0.00709295	1.55395	0.00152737	1.55853	0.00212342
	1.56083	0.00142306	1.56125	0.0058338	1.56062	0.000946224	1.5652	0.00376254
	1.5675	0.00147521	1.56792	0.00554323	1.56728	-0.000178814	1.57187	0.00570714
	1.57417	0.0012666	1.57458	0.00546128	1.57395	-0.000298023	1.57853	0.00669062
	1.58083	0.00051409	1.58125	0.00566989	1.58062	0.00064075	1.5852	0.00695884
	1.5875	-3.72529e-05	1.58792	0.00590831	1.58728	0.00179559	1.59187	0.00720471
	1.59417	-0.000409782	1.59458	0.00597537	1.59395	0.00289083	1.59853	0.00712276
	1.60083	-0.000856817	1.60125	0.00536442	1.60062	0.00407547	1.6052	0.00648201
	1.6075	-0.0012368	1.60792	0.00359863	1.60728	0.00501424	1.61187	0.00535697
	1.61417	-0.00154227	1.61458	0.00152737	1.61395	0.00470877	1.61853	0.00473857
	1.62083	-0.00142306	1.62125	0.000230968	1.62062	0.00341982	1.6252	0.00486523
	1.6275	-0.00140816	1.62792	-0.000305474	1.62728	0.00196695	1.63187	0.00520051
	1.63417	-0.00156462	1.63458	-0.000335276	1.63395	0.000916421	1.63853	0.00536442
	1.64083	-0.00163913	1.64125	0.000104308	1.64062	0.000178814	1.6452	0.00485033
	1.6475	-0.00168383	1.64792	0.00157952	1.64728	0.000298023	1.65187	0.0038445
	1.65417	-0.00203401	1.65458	0.0038147	1.65395	0.000931323	1.65853	0.00290573
	1.66083	-0.00248849	1.66125	0.00520051	1.66062	0.00157952	1.6652	0.00223517
	1.6675	-0.00251085	1.66792	0.00552088	1.66728	0.00175089	1.67187	0.00167638
	1.67417	-0.00198185	1.67458	0.00549108	1.67395	0.00207126	1.67853	0.00116974
	1.68083	-0.00172108	1.68125	0.00549108	1.68062	0.0026226	1.6852	0.00133365
	1.6875	-0.00211596	1.68792	0.00551343	1.68728	0.00303984	1.69187	0.00239164
	1.69417	-0.002563	1.69458	0.00567734	1.69395	0.0032261	1.69853	0.00354648
	1.70083	-0.00291318	1.70125	0.00662357	1.70062	0.00354648	1.7052	0.0044778
	1.7075	-0.00344217	1.70792	0.00838935	1.70728	0.00409037	1.71187	0.0051856
	1.71417	-0.00416487	1.71458	0.0102073	1.71395	0.00434369	1.71853	0.00558794
	1.72083	-0.00445545	1.72125	0.0118911	1.72062	0.00425428	1.7252	0.00534207
	1.7275	-0.00403821	1.72792	0.0132471	1.72728	0.00376254	1.73187	0.00448525
	1.73417	-0.0031814	1.73458	0.0144616	1.73395	0.0032261	1.73853	0.00355393
	1.74083	-0.00226498	1.74125	0.0158176	1.74062	0.00280887	1.7452	0.00282377
	1.7475	-0.00103563	1.74792	0.0172332	1.74728	0.00280887	1.75187	0.00260025
	1.75417	0.00064075	1.75458	0.0189245	1.75395	0.00270456	1.75853	0.00298023
	1.76083	0.00273436	1.76125	0.0207499	1.76062	0.00233203	1.7652	0.00385195
	1.7675	0.00464916	1.76792	0.0226572	1.76728	0.00207126	1.77187	0.00502169
	1.77417	0.00546873	1.77458	0.0243858	1.77395	0.00229478	1.77853	0.00601262
	1.78083	0.00549853	1.78125	0.0258982	1.78062	0.00242144	1.7852	0.00670552
	1.7875	0.00498444	1.78792	0.0277236	1.78728	0.00184029	1.79187	0.00680238
	1.79417	0.0044927	1.79458	0.0295416	1.79395	0.00105053	1.79853	0.00649691
	1.80083	0.00371039	1.80125	0.0318065	1.80062	0.000700355	1.8052	0.00597537
	1.8075	0.00283122	1.80792	0.0350699	1.80728	0.000856817	1.81187	0.00520796
	1.81417	0.00227988	1.81458	0.0392273	1.81395	0.00105798	1.81853	0.0044778
	1.82083	0.00207126	1.82125	0.043802	1.82062	0.0012666	1.8252	0.00365078
	1.8275	0.00225008	1.82792	0.0481904	1.82728	0.00149012	1.83187	0.00309944
	1.83417	0.00245869	1.83458	0.0529289	1.83395	0.0018701	1.83853	0.00286847
	1.84083	0.00257045	1.84125	0.0575855	1.84062	0.00232458	1.8452	0.00299513
	1.8475	0.00242144	1.84792	0.0614896	1.84728	0.00271201	1.85187	0.0032559
	1.85417	0.00232458	1.85458	0.0650436	1.85395	0.00276417	1.85853	0.00371039
	1.86083	0.00219792	1.86125	0.0687763	1.86062	0.00239909	1.8652	0.00465661
	1.8675	0.00154227	1.86792	0.0727177	1.86728	0.00225008	1.87187	0.00564754
	1.87417	0.000230968	1.87458	0.07613	1.87395	0.00261515	1.87853	0.00605732
	1.88083	-0.00131875	1.88125	0.0788271	1.88062	0.00303984	1.8852	0.00589341
	1.8875	-0.00233948	1.88792	0.081338	1.88728	0.00312179	1.89187	0.00608712
	1.89417	-0.00313669	1.89458	0.0841171	1.89395	0.002563	1.89853	0.00657141
	1.90083	-0.00394136	1.90125	0.0870377	1.90062	0.00200421	1.9052	0.00689924
	1.9075	-0.00442564	1.90792	0.089854	1.90728	0.00150502	1.91187	0.00724196
	1.91417	-0.0044331	1.91458	0.0924915	1.91395	0.000439584	1.91853	0.00801682
	1.92083	-0.00414997	1.92125	0.0952259	1.92062	-0.000983477	1.9252	0.00883639
	1.9275	-0.00373274	1.92792	0.097841	1.92728	-0.00243634	1.93187	0.00862777
	1.93417	-0.00285357	1.93458	0.0995398	1.93395	-0.00278652	1.93853	0.00759959
	1.94083	-0.00146031	1.94125	0.100307	1.94062	-0.00230968	1.9452	0.0064224
	1.9475	-2.98023e-05	1.94792	0.100739	1.94728	-0.00141561	1.95187	0.00537187
	1.95417	0.00103563	1.95458	0.101335	1.95395	-0.000305474	1.95853	0.00424683
	1.96083	0.00234693	1.96125	0.101954	1.96062	0.000886619	1.9652	0.00329316
	1.9675	0.00367314	1.96792	0.102505	1.96728	0.00172853	1.97187	0.00314415
	1.97417	0.00438094	1.97458	0.102408	1.97395	0.00181049	1.97853	0.00368804
	1.98083	0.00402331	1.98125	0.101119	1.98062	0.000990927	1.9852	0.00411272
	1.9875	0.00305474	1.98792	0.0985339	1.98728	-0.000141561	1.99187	0.00412017
	1.99417	0.00212342	1.99458	0.0954494	1.99395	-0.00105053	1.99853	0.00423193
	2.00083	0.00101328	2.00125	0.0921637	2.00062	-0.00153482	2.0052	0.00496954
	2.0075	-0.000417233	2.00792	0.0884384	2.00728	-0.0013262	2.01187	0.00561029
	2.01417	-0.00157207	2.01458	0.085108	2.01395	-0.000663102	2.01853	0.00564754
	2.02083	-0.00181794	2.02125	0.0829473	2.02062	0.000201166	2.0252	0.00541657
	2.0275	-0.0013411	2.02792	0.0817031	2.02728	0.000685453	2.03187	0.00564754
	2.03417	-0.000633299	2.03458	0.0800416	2.03395	0.000670552	2.03853	0.00616908
	2.04083	-0.000402331	2.04125	0.0777245	2.04062	0.000789762	2.0452	0.00641495
	2.0475	-0.00051409	2.04792	0.0752136	2.04728	0.0012517	2.05187	0.00655651
	2.05417	-0.00125915	2.05458	0.0721738	2.05395	0.00186265	2.05853	0.00655651
	2.06083	-0.00234693	2.06125	0.068754	2.06062	0.00263751	2.0652	0.0064671
	2.0675	-0.00304729	2.06792	0.0650808	2.06728	0.00350177	2.07187	0.00589341
	2.07417	-0.00288337	2.07458	0.0617504	2.07395	0.00398606	2.07853	0.0051409
	2.08083	-0.00178069	2.08125	0.0586808	2.08062	0.0032708	2.0852	0.00464916
	2.0875	-0.000208616	2.08792	0.0557974	2.08728	0.00178069	2.09187	0.00464916
	2.09417	0.00135601	2.09458	0.0534877	2.09395	0.000879169	2.09853	0.00514835
	2.10083	0.00254065	2.10125	0.0508353	2.10062	0.000566244	2.1052	0.00604242
	2.1075	0.00290573	2.10792	0.0479221	2.10728	0.000685453	2.11187	0.00716001
	2.11417	0.00217557	2.11458	0.0451058	2.11395	0.000946224	2.11853	0.00792742
	2.12083	0.000864267	2.12125	0.0429451	2.12062	0.00184029	2.1252	0.00800937
	2.1275	-0.000357628	2.12792	0.0412837	2.12728	0.00317395	2.13187	0.00733882
	2.13417	-0.000603497	2.13458	0.0393093	2.13395	0.00439584	2.13853	0.00657886
	2.14083	-0.000238419	2.14125	0.0371933	2.14062	0.00566244	2.1452	0.00561774
	2.1475	1.49012e-05	2.14792	0.0352561	2.14728	0.00638515	2.15187	0.00435859
	2.15417	0.00012666	2.15458	0.0337064	2.15395	0.00686944	2.15853	0.003241
	2.16083	0.000268221	2.16125	0.0322685	2.16062	0.00690669	2.1652	0.00245869
	2.1675	0.000454485	2.16792	0.0310242	2.16728	0.00661612	2.17187	0.00214577
	2.17417	0.00026077	2.17458	0.0304952	2.17395	0.00551343	2.17853	0.00166148
	2.18083	-0.000186265	2.18125	0.030607	2.18062	0.0038296	2.1852	0.00143796
	2.1875	-0.000469387	2.18792	0.0306293	2.18728	0.00290573	2.19187	0.00192225
	2.19417	-0.00106543	2.19458	0.0298172	2.19395	0.00272691	2.19853	0.00277907
	2.20083	-0.00207126	2.20125	0.0283495	2.20062	0.0025928	2.2052	0.00356883
	2.2075	-0.00312179	2.20792	0.0262335	2.20728	0.00225008	2.21187	0.00420213
	2.21417	-0.00389665	2.21458	0.0238344	2.21395	0.00251085	2.21853	0.00522286
	2.22083	-0.00434369	2.22125	0.0219569	2.22062	0.00368059	2.2252	0.00617653
	2.2275	-0.00448525	2.22792	0.0214204	2.22728	0.00482053	2.23187	0.00654906
	2.23417	-0.00367314	2.23458	0.0221655	2.23395	0.00562519	2.23853	0.0064373
	2.24083	-0.00229478	2.24125	0.022687	2.24062	0.00663102	2.2452	0.0064373
	2.2475	-0.00111014	2.24792	0.0224933	2.24728	0.00783056	2.25187	0.00645965
	2.25417	-0.000789762	2.25458	0.0214726	2.25395	0.00853837	2.25853	0.00593066
	2.26083	-0.00103563	2.26125	0.020124	2.26062	0.00806898	2.2652	0.00492483
	2.2675	-0.00151992	2.26792	0.0179932	2.26728	0.00704825	2.27187	0.00411272
	2.27417	-0.00204146	2.27458	0.0152215	2.27395	0.00634044	2.27853	0.0038594
	2.28083	-0.00222772	2.28125	0.0131875	2.28062	0.00604242	2.2852	0.00354648
	2.2875	-0.00213832	2.28792	0.0123084	2.28728	0.00586361	2.29187	0.00292808
	2.29417	-0.00171363	2.29458	0.0124276	2.29395	0.00517815	2.29853	0.00247359
	2.30083	-0.000908971	2.30125	0.0126585	2.30062	0.0045523	2.3052	0.00279397
	2.3075	0.00026077	2.30792	0.0132173	2.30728	0.00435114	2.31187	0.00323355
	2.31417	0.00116974	2.31458	0.0139549	2.31395	0.0045374	2.31853	0.00304729
	2.32083	0.00113249	2.32125	0.0142828	2.32062	0.0045374	2.3252	0.00286847
	2.3275	0.000409782	2.32792	0.0141412	2.32728	0.00386685	2.33187	0.00374764
	2.33417	-7.45058e-05	2.33458	0.0137836	2.33395	0.00354648	2.33853	0.00522286
	2.34083	-0.000320375	2.34125	0.0135377	2.34062	0.00399351	2.3452	0.00582635
	2.3475	-0.000752509	2.34792	0.0133961	2.34728	0.00507385	2.35187	0.00526011
	2.35417	-0.0012666	2.35458	0.0132248	2.35395	0.00604242	2.35853	0.00448525
	2.36083	-0.00162423	2.36125	0.0126213	2.36062	0.00692159	2.3652	0.00398606
	2.3675	-0.00173599	2.36792	0.0116825	2.36728	0.00820309	2.37187	0.00332296
	2.37417	-0.00201166	2.37458	0.010699	2.37395	0.00942498	2.37853	0.00272691
	2.38083	-0.00225008	2.38125	0.00988692	2.38062	0.00971556	2.3852	0.00267476
	2.3875	-0.00242889	2.38792	0.00885874	2.38728	0.00859052	2.39187	0.00351667
	2.39417	-0.00280887	2.39458	0.0076443	2.39395	0.00680983	2.39853	0.0045374
	2.40083	-0.00327826	2.40125	0.00703335	2.40062	0.00517815	2.4052	0.00499934
	2.4075	-0.0038445	2.40792	0.00686944	2.40728	0.00396371	2.41187	0.00455976
	2.41417	-0.00428408	2.41458	0.00662357	2.41395	0.00309199	2.41853	0.00366569
	2.42083	-0.00489503	2.42125	0.00602752	2.42062	0.00277907	2.4252	0.00286102
	2.4275	-0.00539422	2.42792	0.00547618	2.42728	0.00298023	2.43187	0.00277907
	2.43417	-0.00546873	2.43458	0.00497699	2.43395	0.00359863	2.43853	0.00333041
	2.44083	-0.00460446	2.44125	0.00458211	2.44062	0.00440329	2.4452	0.00420213
	2.4475	-0.00295043	2.44792	0.0045225	2.44728	0.00528246	2.45187	0.00526011
	2.45417	-0.00118464	2.45458	0.00468642	2.45395	0.0058338	2.45853	0.0064522
	2.46083	0.000111759	2.46125	0.00463426	2.46062	0.00601262	2.4652	0.00786036
	2.4675	0.000931323	2.46792	0.00460446	2.46728	0.00591576	2.47187	0.00849366
	2.47417	0.00157952	2.47458	0.00511855	2.47395	0.00599027	2.47853	0.00823289
	2.48083	0.00175834	2.48125	0.00561029	2.48062	0.00569224	2.4852	0.00740588
	2.4875	0.0013262	2.48792	0.00558048	2.48728	0.00479072	2.49187	0.00654161
	2.49417	0.000730157	2.49458	0.00552833	2.49395	0.00388175	2.49853	0.005804
	2.50083	0.000566244	2.50125	0.00618398	2.50062	0.00301003	2.5052	0.00526756
	2.5075	0.000685453	2.50792	0.00662357	2.50728	0.00263751	2.51187	0.00506639
	2.51417	0.000491738	2.51458	0.00630319	2.51395	0.00200421	2.51853	0.00496954
	2.52083	-7.45058e-06	2.52125	0.00534952	2.52062	0.00149757	2.5252	0.00482798
	2.5275	-0.000283122	2.52792	0.00442564	2.52728	0.00144541	2.53187	0.00469387
	2.53417	-0.000111759	2.53458	0.00313669	2.53395	0.00145286	2.53853	0.00457466
	2.54083	0.000335276	2.54125	0.00151247	2.54062	0.00173599	2.5452	0.00410527
	2.5475	0.000789762	2.54792	0.000335276	2.54728	0.0019297	2.55187	0.00352412
	2.55417	0.00149757	2.55458	0.000119209	2.55395	0.00239909	2.55853	0.00309944
	2.56083	0.00230968	2.56125	0.00104308	2.56062	0.00297278	2.5652	0.0031516
	2.5675	0.00292063	2.56792	0.00248104	2.56728	0.00305474	2.57187	0.0038743
	2.57417	0.00277162	2.57458	0.00416487	2.57395	0.00268221	2.57853	0.00499189
	2.58083	0.00201166	2.58125	0.00558794	2.58062	0.00204891	2.5852	0.00657141
	2.5875	0.0012964	2.58792	0.00658631	2.58728	0.00153482	2.59187	0.00816584
	2.59417	0.000782311	2.59458	0.00651926	2.59395	0.00115484	2.59853	0.00938028
	2.60083	0.000245869	2.60125	0.00538677	2.60062	0.00076741	2.6052	0.00955909
	2.6075	-0.000730157	2.60792	0.00421703	2.60728	0.000596046	2.61187	0.00865012
	2.61417	-0.00182539	2.61458	0.00406057	2.61395	0.000737607	2.61853	0.00740588
	2.62083	-0.00280142	2.62125	0.00418723	2.62062	0.000946224	2.6252	0.00635535
	2.6275	-0.00350177	2.62792	0.0038296	2.62728	0.00124425	2.63187	0.00566989
	2.63417	-0.0038147	2.63458	0.00339746	2.63395	0.00142306	2.63853	0.00551343
	2.64083	-0.00386685	2.64125	0.00389665	2.64062	0.00198185	2.6452	0.00622869
	2.6475	-0.00365078	2.64792	0.00469387	2.64728	0.00291318	2.65187	0.00730902
	2.65417	-0.00344217	2.65458	0.00473857	2.65395	0.00410527	2.65853	0.00810623
	2.66083	-0.00299513	2.66125	0.00434369	2.66062	0.00523031	2.6652	0.00826269
	2.6675	-0.00223517	2.66792	0.00417233	2.66728	0.00587106	2.67187	0.00818074
	2.67417	-0.00130385	2.67458	0.00436604	2.67395	0.00601262	2.67853	0.0082776
	2.68083	-0.000402331	2.68125	0.00406057	2.68062	0.00552088	2.6852	0.00845641
	2.6875	0.000685453	2.68792	0.00323355	2.68728	0.00471622	2.69187	0.00846386
	2.69417	0.0019148	2.69458	0.00209361	2.69395	0.00413507	2.69853	0.00787526
	2.70083	0.00298768	2.70125	0.00140816	2.70062	0.00379235	2.7052	0.00660866
	2.7075	0.00334531	2.70792	0.00106543	2.70728	0.00367314	2.71187	0.00523776
	2.71417	0.00317395	2.71458	0.000759959	2.71395	0.00385195	2.71853	0.00414997
	2.72083	0.00299513	2.72125	0.000409782	2.72062	0.00425428	2.7252	0.00368059
	2.7275	0.00264496	2.72792	0.000558794	2.72728	0.00488758	2.73187	0.00402331
	2.73417	0.00227243	2.73458	0.00156462	2.73395	0.00563264	2.73853	0.00500679
	2.74083	0.00163168	2.74125	0.00283867	2.74062	0.00629574	2.7452	0.00637025
	2.7475	0.000722706	2.74792	0.00396371	2.74728	0.00659376	2.75187	0.00762194
	2.75417	-0.000447035	2.75458	0.00428408	2.75395	0.00638515	2.75853	0.00841171
	2.76083	-0.00147521	2.76125	0.00392646	2.76062	0.00612438	2.7652	0.00849366
	2.7675	-0.00179559	2.76792	0.0032112	2.76728	0.00603497	2.77187	0.00794977
	2.77417	-0.00171363	2.77458	0.0025034	2.77395	0.0051558	2.77853	0.007689
	2.78083	-0.00151247	2.78125	0.0019595	2.78062	0.00376254	2.7852	0.00789016
	2.7875	-0.00130385	2.78792	0.00170618	2.78728	0.00246614	2.79187	0.00789016
	2.79417	-0.00102818	2.79458	0.00228733	2.79395	0.00207126	2.79853	0.00704825
	2.80083	-0.000983477	2.80125	0.00332296	2.80062	0.00207871	2.8052	0.00594556
	2.8075	-0.00149757	2.80792	0.00412017	2.80728	0.00189245	2.81187	0.00537187
	2.81417	-0.00206381	2.81458	0.0045374	2.81395	0.00216812	2.81853	0.00470132
	2.82083	-0.00245124	2.82125	0.00471622	2.82062	0.00308454	2.8252	0.00356138
	2.8275	-0.00236928	2.82792	0.00463426	2.82728	0.00425428	2.83187	0.00235438
	2.83417	-0.00236183	2.83458	0.00416487	2.83395	0.00479817	2.83853	0.00204891
	2.84083	-0.00258535	2.84125	0.00391901	2.84062	0.005126	2.8452	0.00223517
	2.8475	-0.00273436	2.84792	0.00400096	2.84728	0.00593811	2.85187	0.00207126
	2.85417	-0.00296533	2.85458	0.00438839	2.85395	0.00696629	2.85853	0.00161678
	2.86083	-0.00303239	2.86125	0.00491738	2.86062	0.00753254	2.8652	0.00143051
	2.8675	-0.00295043	2.86792	0.00573695	2.86728	0.00746548	2.87187	0.0018999
	2.87417	-0.00244379	2.87458	0.00680238	2.87395	0.00740588	2.87853	0.00265986
	2.88083	-0.00181794	2.88125	0.00753254	2.88062	0.00718236	2.8852	0.00352412
	2.8875	-0.00172108	2.88792	0.00747293	2.88728	0.00624359	2.89187	0.00394136
	2.89417	-0.00193715	2.89458	0.00680983	2.89395	0.00476837	2.89853	0.00409782
	2.90083	-0.00209361	2.90125	0.00615418	2.90062	0.00339746	2.9052	0.00423938
	2.9075	-0.0019744	2.90792	0.00599027	2.90728	0.00252575	2.91187	0.00471622
	2.91417	-0.00193715	2.91458	0.00605732	2.91395	0.00203401	2.91853	0.0051707
	2.92083	-0.00213087	2.92125	0.0064075	2.92062	0.00168383	2.9252	0.00541657
	2.9275	-0.00227243	2.92792	0.00683218	2.92728	0.00151992	2.93187	0.0057593
	2.93417	-0.00236183	2.93458	0.00666082	2.93395	0.00174344	2.93853	0.00625849
	2.94083	-0.002563	2.94125	0.00555068	2.94062	0.002563	2.9452	0.00692159
	2.9475	-0.00281632	2.94792	0.00380725	2.94728	0.00351667	2.95187	0.0069961
	2.95417	-0.00283122	2.95458	0.00232458	2.95395	0.00386685	2.95853	0.00689179
	2.96083	-0.0025928	2.96125	0.00141561	2.96062	0.00371784	2.9652	0.00658631
	2.9675	-0.00222027	2.96792	0.00138581	2.96728	0.00349432	2.97187	0.00629574
	2.97417	-0.00189245	2.97458	0.00226498	2.97395	0.00360608	2.97853	0.00573695
	2.98083	-0.00151992	2.98125	0.00380725	2.98062	0.00366569	2.9852	0.00438094
	2.9875	-0.00115484	2.98792	0.00528246	2.98728	0.00363588	2.99187	0.00293553
	2.99417	-0.000938773	2.99458	0.00625849	2.99395	0.0038445	2.99853	0.00127405
	3.00083	-0.000402331	3.00125	0.00669807	3.00062	0.00441074	3.0052	-2.98023e-05
	3.0075	0.000245869	3.00792	0.00689924	3.00728	0.00523031	3.01187	-0.000566244
	3.01417	0.00111014	3.01458	0.00665337	3.01395	0.00559539	3.01853	-0.000141561
	3.02083	0.00173599	3.02125	0.0057295	3.02062	0.00535697	3.0252	0.000923872
	3.0275	0.00172108	3.02792	0.00467151	3.02728	0.00525266	3.03187	0.00160187
	3.03417	0.000961125	3.03458	0.0038147	3.03395	0.00546873	3.03853	0.00212342
	3.04083	-0.000163913	3.04125	0.0032559	3.04062	0.00605732	3.0452	0.00257045
	3.0475	-0.000603497	3.04792	0.00239164	3.04728	0.00619143	3.05187	0.00297278
	3.05417	-0.00025332	3.05458	0.00156462	3.05395	0.00593811	3.05853	0.00301003
	3.06083	0.000588596	3.06125	0.00141561	3.06062	0.00566989	3.0652	0.0032708
	3.0675	0.0012815	3.06792	0.00178069	3.06728	0.0051558	3.07187	0.00420213
	3.07417	0.00187755	3.07458	0.00254065	3.07395	0.0045523	3.07853	0.00533462
	3.08083	0.00178814	3.08125	0.00298023	3.08062	0.00357628	3.0852	0.00613183
	3.0875	0.000834465	3.08792	0.00295788	3.08728	0.00260025	3.09187	0.00608712
	3.09417	-0.000581145	3.09458	0.00273436	3.09395	0.00192225	3.09853	0.00546128
	3.10083	-0.00244379	3.10125	0.00237674	3.10062	0.00147521	3.1052	0.00420213
	3.1075	-0.00382215	3.10792	0.0018701	3.10728	0.00152737	3.11187	0.00274926
	3.11417	-0.00435114	3.11458	0.00110269	3.11395	0.00203401	3.11853	0.00204891
	3.12083	-0.00366569	3.12125	0.000648201	3.12062	0.00309199	3.1252	0.00230223
	3.1275	-0.00255555	3.12792	0.000827014	3.12728	0.00437349	3.13187	0.00309199
	3.13417	-0.0018701	3.13458	0.000834465	3.13395	0.00520796	3.13853	0.00389665
	3.14083	-0.000976026	3.14125	0.00077486	3.14062	0.00543147	3.1452	0.00473112
	3.1475	-0.000186265	3.14792	0.000998378	3.14728	0.00495464	3.15187	0.00526756
	3.15417	0.000372529	3.15458	0.00133365	3.15395	0.00369549	3.15853	0.00520796
	3.16083	0.000350177	3.16125	0.00110269	3.16062	0.00201911	3.1652	0.00451505
	3.1675	0.000543892	3.16792	0.000357628	3.16728	0.000558794	3.17187	0.00397116
	3.17417	0.00100583	3.17458	-2.98023e-05	3.17395	0.000208616	3.17853	0.00406802
	3.18083	0.00103563	3.18125	-0.000141561	3.18062	0.000692904	3.1852	0.00464916
	3.1875	0.000528991	3.18792	-0.000558794	3.18728	0.00117719	3.19187	0.00564754
	3.19417	-0.000171363	3.19458	-0.00120699	3.19395	0.00152737	3.19853	0.00623614
	3.20083	-0.000305474	3.20125	-0.00168383	3.20062	0.00184029	3.2052	0.00653416
	3.2075	0.000104308	3.20792	-0.00160933	3.20728	0.00217557	3.21187	0.00629574
	3.21417	0.000603497	3.21458	-0.000812113	3.21395	0.00234693	3.21853	0.00578165
	3.22083	0.000782311	3.22125	0.000469387	3.22062	0.00244379	3.2252	0.0050813
	3.2275	0.000521541	3.22792	0.00207871	3.22728	0.00274181	3.23187	0.00416487
	3.23417	3.72529e-05	3.23458	0.00377744	3.23395	0.00334531	3.23853	0.00347197
	3.24083	-0.000521541	3.24125	0.0051111	3.24062	0.00405312	3.2452	0.00342727
	3.2475	-0.00145286	3.24792	0.00576675	3.24728	0.00484288	3.25187	0.00406057
	3.25417	-0.00243634	3.25458	0.00543147	3.25395	0.00521541	3.25853	0.00490993
	3.26083	-0.00292808	3.26125	0.00482798	3.26062	0.00519305	3.2652	0.00564009
	3.2675	-0.00264496	3.26792	0.0039041	3.26728	0.00537932	3.27187	0.00654161
	3.27417	-0.00219047	3.27458	0.00261515	3.27395	0.00607967	3.27853	0.0077486
	3.28083	-0.00223517	3.28125	0.00128895	3.28062	0.00703335	3.2852	0.00862032
	3.2875	-0.0025779	3.28792	0.000327826	3.28728	0.0076443	3.29187	0.00906736
	3.29417	-0.0025481	3.29458	-0.000469387	3.29395	0.00797957	3.29853	0.00935793
	3.30083	-0.00225008	3.30125	-0.00166893	3.30062	0.00838935	3.3052	0.00988692
	3.3075	-0.00179559	3.30792	-0.0026077	3.30728	0.00876933	3.31187	0.00990182
	3.31417	-0.00101328	3.31458	-0.00292063	3.31395	0.00875443	3.31853	0.0089258
	3.32083	0.000193715	3.32125	-0.00254065	3.32062	0.00835955	3.3252	0.00733882
	3.3275	0.00172853	3.32792	-0.00184774	3.32728	0.00794977	3.33187	0.00566244
	3.33417	0.00300258	3.33458	-0.000566244	3.33395	0.00783056	3.33853	0.00441819
	3.34083	0.00418723	3.34125	0.000923872	3.34062	0.00824779	3.3452	0.00347197
	3.3475	0.00514835	3.34792	0.00158697	3.34728	0.00875443	3.35187	0.0032708
	3.35417	0.00556558	3.35458	0.00149012	3.35395	0.00917912	3.35853	0.00368059
	3.36083	0.00521541	3.36125	0.000938773	3.36062	0.00934303	3.3652	0.00473857
	3.3675	0.0038594	3.36792	0.000335276	3.36728	0.00926107	3.37187	0.00609457
	3.37417	0.00198185	3.37458	-0.000365078	3.37395	0.00900775	3.37853	0.00718981
	3.38083	7.45058e-06	3.38125	-0.000968575	3.38062	0.00819564	3.3852	0.00783056
	3.3875	-0.0012517	3.38792	-0.000879169	3.38728	0.00721216	3.39187	0.00801682
	3.39417	-0.0018999	3.39458	-0.000238419	3.39395	0.00616163	3.39853	0.00856817
	3.40083	-0.00230223	3.40125	0.000625849	3.40062	0.00504404	3.4052	0.00915676
	3.4075	-0.00247359	3.40792	0.00151247	3.40728	0.00368059	3.41187	0.00946224
	3.41417	-0.00245869	3.41458	0.00189245	3.41395	0.00233203	3.41853	0.00929832
	3.42083	-0.00225008	3.42125	0.00204146	3.42062	0.00170618	3.4252	0.00911206
	3.4275	-0.00233948	3.42792	0.00219047	3.42728	0.00157207	3.43187	0.00908226
	3.43417	-0.00219792	3.43458	0.00265986	3.43395	0.00154972	3.43853	0.00917166
	3.44083	-0.00165403	3.44125	0.0032559	3.44062	0.00178069	3.4452	0.00935048
	3.4475	-0.000745058	3.44792	0.00337511	3.44728	0.00302494	3.45187	0.00970811
	3.45417	0.000342727	3.45458	0.00328571	3.45395	0.00473112	3.45853	0.0100955
	3.46083	0.00149757	3.46125	0.00290573	3.46062	0.00531971	3.4652	0.0103116
	3.4675	0.00272691	3.46792	0.00223517	3.46728	0.00468642	3.47187	0.0103712
	3.47417	0.00350922	3.47458	0.00140816	3.47395	0.00395626	3.47853	0.0101849
	3.48083	0.00374019	3.48125	0.00103563	3.48062	0.00437349	3.4852	0.00986457
	3.4875	0.00337511	3.48792	0.00149012	3.48728	0.00496209	3.49187	0.00953674
	3.49417	0.00236183	3.49458	0.00236183	3.49395	0.00513345	3.49853	0.00952929
	3.50083	0.000946224	3.50125	0.00326335	3.50062	0.00528991	3.5052	0.00979006
	3.5075	-0.000707805	3.50792	0.00401586	3.50728	0.00570714	3.51187	0.00981987
	3.51417	-0.00217557	3.51458	0.00479817	3.51395	0.0063926	3.51853	0.00917166
	3.52083	-0.00288337	3.52125	0.00522286	3.52062	0.00653416	3.5252	0.00821799
	3.5275	-0.0026226	3.52792	0.00521541	3.52728	0.00664592	3.53187	0.00742078
	3.53417	-0.00119209	3.53458	0.00472367	3.53395	0.00706315	3.53853	0.00668317
	3.54083	0.000722706	3.54125	0.00405312	3.54062	0.00796467	3.5452	0.00596792
	3.5475	0.00245124	3.54792	0.00336766	3.54728	0.00911206	3.55187	0.00568479
	3.55417	0.00347942	3.55458	0.00247359	3.55395	0.00984222	3.55853	0.00614673
	3.56083	0.00365824	3.56125	0.00175834	3.56062	0.00938773	3.5652	0.00710785
	3.5675	0.00323355	3.56792	0.00141561	3.56728	0.00807643	3.57187	0.0077188
	3.57417	0.00226498	3.57458	0.00166148	3.57395	0.00672042	3.57853	0.00825524
	3.58083	0.00107288	3.58125	0.00245869	3.58062	0.00566244	3.5852	0.00873953
	3.5875	0.000320375	3.58792	0.00376254	3.58728	0.00473857	3.59187	0.00913441
	3.59417	0.000603497	3.59458	0.00540167	3.59395	0.0038147	3.59853	0.00926107
	3.60083	0.00154972	3.60125	0.00655651	3.60062	0.00366569	3.6052	0.00926852
	3.6075	0.00264496	3.60792	0.00676513	3.60728	0.00405312	3.61187	0.00952184
	3.61417	0.00334531	3.61458	0.00657886	3.61395	0.0045374	3.61853	0.00946224
	3.62083	0.00366569	3.62125	0.00645965	3.62062	0.00532717	3.6252	0.00948459
	3.6275	0.00336021	3.62792	0.00626594	3.62728	0.00650436	3.63187	0.00970811
	3.63417	0.00229478	3.63458	0.00558048	3.63395	0.0076443	3.63853	0.010252
	3.64083	0.000737607	3.64125	0.00480562	3.64062	0.00834465	3.6452	0.0104234
	3.6475	-0.000797212	3.64792	0.0045076	3.64728	0.00845641	3.65187	0.0103116
	3.65417	-0.0019744	3.65458	0.004448	3.65395	0.0083968	3.65853	0.0104681
	3.66083	-0.00252575	3.66125	0.00409037	3.66062	0.0077039	3.6652	0.0107288
	3.6675	-0.0025779	3.66792	0.00365078	3.66728	0.00657141	3.67187	0.0107214
	3.67417	-0.00240654	3.67458	0.00341237	3.67395	0.0057295	3.67853	0.0100657
	3.68083	-0.0019148	3.68125	0.00379235	3.68062	0.00558048	3.6852	0.00916421
	3.6875	-0.00143051	3.68792	0.00427663	3.68728	0.00609457	3.69187	0.00842661
	3.69417	-0.000759959	3.69458	0.00481308	3.69395	0.0064373	3.69853	0.00762194
	3.70083	-0.000268221	3.70125	0.0051856	3.70062	0.00628829	3.7052	0.00637025
	3.7075	0.000208616	3.70792	0.00556558	3.70728	0.00584871	3.71187	0.00476092
	3.71417	0.000834465	3.71458	0.00613183	3.71395	0.00558794	3.71853	0.00376254
	3.72083	0.00148267	3.72125	0.00621378	3.72062	0.00547618	3.7252	0.00374764
	3.7275	0.00227243	3.72792	0.00555813	3.72728	0.00526756	3.73187	0.00393391
	3.73417	0.00271201	3.73458	0.00420958	3.73395	0.00530481	3.73853	0.00404567
	3.74083	0.00268966	3.74125	0.0031665	3.74062	0.00615418	3.7452	0.0044629
	3.7475	0.00225753	3.74792	0.00257045	3.74728	0.00729412	3.75187	0.00569224
	3.75417	0.00201166	3.75458	0.00212342	3.75395	0.00763685	3.75853	0.00714511
	3.76083	0.00199676	3.76125	0.00184029	3.76062	0.00692904	3.7652	0.00842661
	3.7675	0.00164658	3.76792	0.00242889	3.76728	0.00604987	3.77187	0.00933558
	3.77417	0.000715256	3.77458	0.00417233	3.77395	0.00533462	3.77853	0.0102296
	3.78083	9.68575e-05	3.78125	0.00632554	3.78062	0.00466406	3.7852	0.0110865
	3.7875	0.000141561	3.78792	0.00802428	3.78728	0.00407547	3.79187	0.0117049
	3.79417	-2.23517e-05	3.79458	0.00890344	3.79395	0.00373274	3.79853	0.011906
	3.80083	-0.000849366	3.80125	0.00900775	3.80062	0.00373274	3.8052	0.0114664
	3.8075	-0.00182539	3.80792	0.00869483	3.80728	0.00373274	3.81187	0.0107735
	3.81417	-0.00187755	3.81458	0.00775605	3.81395	0.0038594	3.81853	0.00996143
	3.82083	-0.00161678	3.82125	0.00628084	3.82062	0.00386685	3.8252	0.00931323
	3.8275	-0.00131875	3.82792	0.00450015	3.82728	0.00367314	3.83187	0.00870973
	3.83417	-0.000707805	3.83458	0.003241	3.83395	0.00362098	3.83853	0.00818074
	3.84083	0.000476837	3.84125	0.00284612	3.84062	0.00397116	3.8452	0.00809133
	3.8475	0.00169873	3.84792	0.00263751	3.84728	0.00460446	3.85187	0.00857562
	3.85417	0.00237674	3.85458	0.00235438	3.85395	0.00492483	3.85853	0.00946224
	3.86083	0.00303984	3.86125	0.00218302	3.86062	0.00494719	3.8652	0.01017
	3.8675	0.00356138	3.86792	0.00257045	3.86728	0.00467151	3.87187	0.010632
	3.87417	0.0037998	3.87458	0.00305474	3.87395	0.0045523	3.87853	0.0111535
	3.88083	0.00330061	3.88125	0.00334531	3.88062	0.00469387	3.8852	0.011757
	3.8875	0.00308454	3.88792	0.00350177	3.88728	0.005126	3.89187	0.0122786
	3.89417	0.00341237	3.89458	0.00385195	3.89395	0.00562519	3.89853	0.0125021
	3.90083	0.00402331	3.90125	0.00445545	3.90062	0.00587851	3.9052	0.0126213
	3.9075	0.00426918	3.90792	0.00473112	3.90728	0.00645965	3.91187	0.0130907
	3.91417	0.00407547	3.91458	0.00448525	3.91395	0.00670552	3.91853	0.013724
	3.92083	0.00433624	3.92125	0.00360608	3.92062	0.0063628	3.9252	0.014469
	3.9275	0.00441819	3.92792	0.00291318	3.92728	0.00561774	3.93187	0.0149012
	3.93417	0.00399351	3.93458	0.00239909	3.93395	0.0050962	3.93853	0.0150725
	3.94083	0.00289828	3.94125	0.00204891	3.94062	0.00510365	3.9452	0.0150278
	3.9475	0.00225753	3.94792	0.00177324	3.94728	0.00484288	3.95187	0.0145584
	3.95417	0.0025481	3.95458	0.00178069	3.95395	0.00448525	3.95853	0.0138581
	3.96083	0.00301749	3.96125	0.00268221	3.96062	0.00439584	3.9652	0.0131205
	3.9675	0.00337511	3.96792	0.00399351	3.96728	0.00468642	3.97187	0.012964
	3.97417	0.00360608	3.97458	0.00544637	3.97395	0.00485778	3.97853	0.0133067
	3.98083	0.00356138	3.98125	0.00640005	3.98062	0.00470877	3.9852	0.0136271
	3.9875	0.0032708	3.98792	0.00695884	3.98728	0.00460446	3.99187	0.0137538
	3.99417	0.00290573	3.99458	0.00716001	3.99395	0.00479817	3.99853	0.0141338
	4.00083	0.00321865	4.00125	0.00689924	4.00062	0.00468642	4.0052	0.0146031
	4.0075	0.00406057	4.00792	0.00615418	4.00728	0.00385195	4.01187	0.0150129
	4.01417	0.00494719	4.01458	0.00497699	4.01395	0.0025779	4.01853	0.0151396
	4.02083	0.00554323	4.02125	0.00383705	4.02062	0.00158697	4.0252	0.015378
	4.0275	0.00570714	4.02792	0.00301003	4.02728	0.00137836	4.03187	0.0156537
	4.03417	0.0051111	4.03458	0.00271946	4.03395	0.00166148	4.03853	0.0155792
	4.04083	0.00350922	4.04125	0.00274926	4.04062	0.00234693	4.0452	0.0153556
	4.0475	0.00147521	4.04792	0.00292063	4.04728	0.00341237	4.05187	0.0150353
	4.05417	-0.000596046	4.05458	0.0032708	4.05395	0.00458211	4.05853	0.0151619
	4.06083	-0.00192225	4.06125	0.00358373	4.06062	0.00538677	4.0652	0.0155568
	4.0675	-0.00240654	4.06792	0.0038445	4.06728	0.00545382	4.07187	0.0160709
	4.07417	-0.00201911	4.07458	0.0038296	4.07395	0.00513345	4.07853	0.0159889
	4.08083	-0.00100583	4.08125	0.00371784	4.08062	0.00495464	4.0852	0.015676
	4.0875	0.000171363	4.08792	0.00368059	4.08728	0.00476092	4.09187	0.0154898
	4.09417	0.00175834	4.09458	0.00375509	4.09395	0.00470877	4.09853	0.0151917
	4.10083	0.00310689	4.10125	0.00376254	4.10062	0.00493973	4.1052	0.0142679
	4.1075	0.00378489	4.10792	0.00371784	4.10728	0.00561774	4.11187	0.0128224
	4.11417	0.00412017	4.11458	0.00409037	4.11395	0.00675768	4.11853	0.0118688
	4.12083	0.00438094	4.12125	0.00502914	4.12062	0.00791997	4.1252	0.011526
	4.1275	0.0045374	4.12792	0.00608712	4.12728	0.00869483	4.13187	0.0116006
	4.13417	0.00421703	4.13458	0.00670552	4.13395	0.00919402	4.13853	0.011839
	4.14083	0.00369549	4.14125	0.00709295	4.14062	0.00981241	4.1452	0.0126436
	4.1475	0.003241	4.14792	0.00743568	4.14728	0.0104606	4.15187	0.0142455
	4.15417	0.0026226	4.15458	0.00748038	4.15395	0.0106618	4.15853	0.0162572
	4.16083	0.00201911	4.16125	0.00681728	4.16062	0.01055	4.1652	0.0174269
	4.1675	0.00189245	4.16792	0.00566244	4.16728	0.0110269	4.17187	0.0172332
	4.17417	0.00241399	4.17458	0.00470132	4.17395	0.0115931	4.17853	0.016436
	4.18083	0.00336766	4.18125	0.00441074	4.18062	0.0117719	4.1852	0.0159815
	4.1875	0.00476837	4.18792	0.00479072	4.18728	0.0116006	4.19187	0.0159815
	4.19417	0.00663102	4.19458	0.00570714	4.19395	0.0117049	4.19853	0.0160635
	4.20083	0.00850856	4.20125	0.00686198	4.20062	0.0119731	4.2052	0.0168383
	4.2075	0.0096634	4.20792	0.00792742	4.20728	0.0119135	4.21187	0.0185072
	4.21417	0.0101626	4.21458	0.00882149	4.21395	0.011988	4.21853	0.0204369
	4.22083	0.0102818	4.22125	0.00923872	4.22062	0.0122413	4.2252	0.021629
	4.2275	0.00987202	4.22792	0.00900775	4.22728	0.0128895	4.23187	0.0218973
	4.23417	0.00872463	4.23458	0.0082925	4.23395	0.0135005	4.23853	0.0219271
	4.24083	0.0071153	4.24125	0.00747293	4.24062	0.0138804	4.2452	0.0217408
	4.2475	0.00610948	4.24792	0.0070855	4.24728	0.0139549	4.25187	0.0213385
	4.25417	0.00608712	4.25458	0.0071153	4.25395	0.013575	4.25853	0.0209659
	4.26083	0.00663102	4.26125	0.00745058	4.26062	0.0134036	4.2652	0.0210851
	4.2675	0.00733137	4.26792	0.00811368	4.26728	0.0132471	4.27187	0.0215024
	4.27417	0.00777096	4.27458	0.00867248	4.27395	0.0130981	4.27853	0.0218749
	4.28083	0.00834465	4.28125	0.00916421	4.28062	0.0128374	4.2852	0.0221953
	4.2875	0.00885129	4.28792	0.00939518	4.28728	0.0127032	4.29187	0.0225082
	4.29417	0.00894815	4.29458	0.00922382	4.29395	0.0132099	4.29853	0.0226423
	4.30083	0.00853091	4.30125	0.00872463	4.30062	0.0138134	4.3052	0.0227168
	4.3075	0.00775605	4.30792	0.00788271	4.30728	0.0141189	4.31187	0.0229254
	4.31417	0.00734627	4.31458	0.00736117	4.31395	0.0134483	4.31853	0.0234917
	4.32083	0.00736862	4.32125	0.00715256	4.32062	0.0124201	4.3252	0.0244305
	4.3275	0.00778586	4.32792	0.00707805	4.32728	0.0117347	4.33187	0.02563
	4.33417	0.00841916	4.33458	0.00660121	4.33395	0.0113919	4.33853	0.0270978
	4.34083	0.00882894	4.34125	0.00590086	4.34062	0.0109747	4.3452	0.0282973
	4.3475	0.00905991	4.34792	0.0051409	4.34728	0.0106767	4.35187	0.0293329
	4.35417	0.0090301	4.35458	0.00441819	4.35395	0.0113696	4.35853	0.029698
	4.36083	0.00868738	4.36125	0.00395626	4.36062	0.0129789	4.3652	0.0296012
	4.3675	0.00806898	4.36792	0.00400841	4.36728	0.0143722	4.37187	0.0294
	4.37417	0.00748038	4.37458	0.00486523	4.37395	0.0150278	4.37853	0.0292882
	4.38083	0.00737607	4.38125	0.00604242	4.38062	0.0151023	4.3852	0.0296384
	4.3875	0.0077188	4.38792	0.00733137	4.38728	0.0147074	4.39187	0.030078
	4.39417	0.008367	4.39458	0.00856817	4.39395	0.0140145	4.39853	0.0309199
	4.40083	0.0090003	4.40125	0.00934303	4.40062	0.0132173	4.4052	0.0315979
	4.4075	0.00955909	4.40792	0.00952929	4.40728	0.0126287	4.41187	0.0322387
	4.41417	0.00993907	4.41458	0.00949204	4.41395	0.0121146	4.41853	0.0329763
	4.42083	0.0102893	4.42125	0.0096783	4.42062	0.0119135	4.4252	0.0338554
	4.4275	0.0105426	4.42792	0.01017	4.42728	0.0121295	4.43187	0.0347048
	4.43417	0.0103265	4.43458	0.0107661	4.43395	0.0124499	4.43853	0.0351667
	4.44083	0.0100732	4.44125	0.0115708	4.44062	0.0124946	4.4452	0.0359714
	4.4475	0.0100955	4.44792	0.0126958	4.44728	0.0125319	4.45187	0.0369474
	4.45417	0.010021	4.45458	0.0140965	4.45395	0.0129342	4.45853	0.0378564
	4.46083	0.00956655	4.46125	0.0151917	4.46062	0.0137091	4.4652	0.0384375
	4.4675	0.00890344	4.46792	0.0154749	4.46728	0.0147223	4.47187	0.0390708
	4.47417	0.00867248	4.47458	0.0147894	4.47395	0.0158846	4.47853	0.0399426
	4.48083	0.00888109	4.48125	0.0140145	4.48062	0.0167489	4.4852	0.0403449
	4.4875	0.00870973	4.48792	0.0132248	4.48728	0.0169575	4.49187	0.0402927
	4.49417	0.00868738	4.49458	0.0120997	4.49395	0.0167415	4.49853	0.040397
	4.50083	0.00896305	4.50125	0.0111014	4.50062	0.0164434	4.5052	0.0405237
	4.5075	0.00942498	4.50792	0.0111833	4.50728	0.016354	4.51187	0.0401959
	4.51417	0.00982732	4.51458	0.0126883	4.51395	0.0166669	4.51853	0.0393391
	4.52083	0.00987202	4.52125	0.0141636	4.52062	0.0176281	4.5252	0.0389889
	4.5275	0.0100285	4.52792	0.0151768	4.52728	0.0192598	4.53187	0.0395924
	4.53417	0.0100955	4.53458	0.0160709	4.53395	0.0206009	4.53853	0.040561
	4.54083	0.0101104	4.54125	0.0167564	4.54062	0.0213981	4.5452	0.0417903
	4.5475	0.0103191	4.54792	0.0168681	4.54728	0.0217035	4.55187	0.0433698
	4.55417	0.0105426	4.55458	0.0160486	4.55395	0.0216514	4.55853	0.0451058
	4.56083	0.0102669	4.56125	0.0150204	4.56062	0.0214875	4.5652	0.0462905
	4.5675	0.00955909	4.56792	0.0143349	4.56728	0.0212193	4.57187	0.0464618
	4.57417	0.00876933	4.57458	0.0139996	4.57395	0.0214204	4.57853	0.0459328
	4.58083	0.00841916	4.58125	0.0142753	4.58062	0.0223666	4.5852	0.0456125
	4.5875	0.00858307	4.58792	0.0146702	4.58728	0.0235885	4.59187	0.0455827
	4.59417	0.00937283	4.59458	0.0150725	4.59395	0.0248551	4.59853	0.0461638
	4.60083	0.0108853	4.60125	0.0153705	4.60062	0.0254884	4.6052	0.0470877
	4.6075	0.0124946	4.60792	0.0154525	4.60728	0.0257194	4.61187	0.0485256
	4.61417	0.013873	4.61458	0.0152811	4.61395	0.0258833	4.61853	0.0504777
	4.62083	0.0148788	4.62125	0.0145808	4.62062	0.0256822	4.6252	0.0520498
	4.6275	0.0156388	4.62792	0.0140965	4.62728	0.0255629	4.63187	0.0531897
	4.63417	0.015907	4.63458	0.0141785	4.63395	0.0251606	4.63853	0.0540242
	4.64083	0.0159815	4.64125	0.0149161	4.64062	0.0249594	4.6452	0.0552684
	4.6475	0.0160187	4.64792	0.0156835	4.64728	0.0247657	4.65187	0.0563264
	4.65417	0.0160038	4.65458	0.0164807	4.65395	0.024423	4.65853	0.0564605
	4.66083	0.0160486	4.66125	0.0173599	4.66062	0.0244677	4.6652	0.056304
	4.6675	0.0159442	4.66792	0.0179783	4.66728	0.0247881	4.67187	0.0567138
	4.67417	0.0157058	4.67458	0.0178516	4.67395	0.0255704	4.67853	0.0575036
	4.68083	0.0149161	4.68125	0.0170097	4.68062	0.0270531	4.6852	0.0581443
	4.6875	0.014089	4.68792	0.0162944	4.68728	0.0291988	4.69187	0.0589266
	4.69417	0.0139624	4.69458	0.0158325	4.69395	0.0315011	4.69853	0.0605136
	4.70083	0.0143275	4.70125	0.0155494	4.70062	0.0328198	4.7052	0.0621602
	4.7075	0.014998	4.70792	0.0153556	4.70728	0.0331029	4.71187	0.0636429
	4.71417	0.0162348	4.71458	0.0158995	4.71395	0.0328422	4.71853	0.0650808
	4.72083	0.0176504	4.72125	0.0170916	4.72062	0.0321791	4.7252	0.0665039
	4.7275	0.0190511	4.72792	0.0185445	4.72728	0.0311509	4.73187	0.0676289
	4.73417	0.0198931	4.73458	0.0202507	4.73395	0.0302419	4.73853	0.0683218
	4.74083	0.0208393	4.74125	0.0220686	4.74062	0.0299737	4.7452	0.069268
	4.7475	0.0214875	4.74792	0.0236779	4.74728	0.0306219	4.75187	0.0702366
	4.75417	0.0214875	4.75458	0.0243485	4.75395	0.0316724	4.75853	0.0711083
	4.76083	0.0216141	4.76125	0.0241101	4.76062	0.0325218	4.7652	0.0718087
	4.7675	0.0221506	4.76792	0.0235364	4.76728	0.0329763	4.77187	0.0724196
	4.77417	0.0227168	4.77458	0.0227317	4.77395	0.0328943	4.77853	0.0729635
	4.78083	0.0221804	4.78125	0.0216737	4.78062	0.0328049	4.7852	0.0734404
	4.7875	0.0213087	4.78792	0.0208467	4.78728	0.0326037	4.79187	0.0743717
	4.79417	0.0206009	4.79458	0.0206083	4.79395	0.032708	4.79853	0.0754595
	4.80083	0.0202283	4.80125	0.0212044	4.80062	0.033319	4.8052	0.0764951
	4.8075	0.0204518	4.80792	0.0219345	4.80728	0.0342727	4.81187	0.0774339
	4.81417	0.0215322	4.81458	0.0222921	4.81395	0.0352636	4.81853	0.0782758
	4.82083	0.0237152	4.82125	0.0225082	4.82062	0.0360012	4.8252	0.0786781
	4.8275	0.0260398	4.82792	0.022307	4.82728	0.0364631	4.83187	0.0780821
	4.83417	0.0280291	4.83458	0.0217333	4.83395	0.0363961	4.83853	0.0775084
	4.84083	0.0295565	4.84125	0.020884	4.84062	0.0360236	4.8452	0.0773445
	4.8475	0.0302494	4.84792	0.0202581	4.84728	0.0360757	4.85187	0.0774637
	4.85417	0.0300258	4.85458	0.0204146	4.85395	0.0369623	4.85853	0.077419
	4.86083	0.0288859	4.86125	0.0207201	4.86062	0.0379607	4.8652	0.0777394
	4.8675	0.0270978	4.86792	0.0211	4.86728	0.0387654	4.87187	0.0787675
	4.87417	0.0249818	4.87458	0.0220463	4.87395	0.0398755	4.87853	0.0800118
	4.88083	0.023216	4.88125	0.023596	4.88062	0.0412092	4.8852	0.0811666
	4.8875	0.0221357	4.88792	0.0251755	4.88728	0.0422895	4.89187	0.082463
	4.89417	0.0217259	4.89458	0.0256151	4.89395	0.0426546	4.89853	0.0841096
	4.90083	0.0216439	4.90125	0.0254959	4.90062	0.042893	4.9052	0.0855699
	4.9075	0.0220984	4.90792	0.0254586	4.90728	0.0436455	4.91187	0.0865832
	4.91417	0.0233576	4.91458	0.0256151	4.91395	0.0440478	4.91853	0.086993
	4.92083	0.0248924	4.92125	0.025779	4.92062	0.0440404	4.9252	0.087209
	4.9275	0.0264272	4.92792	0.026077	4.92728	0.0437722	4.93187	0.0872761
	4.93417	0.0278801	4.93458	0.027284	4.93395	0.0439808	4.93853	0.0874549
	4.94083	0.0291541	4.94125	0.0292957	4.94062	0.0444874	4.9452	0.0881404
	4.9475	0.030227	4.94792	0.0312924	4.94728	0.0444502	4.95187	0.0890344
	4.95417	0.0310913	4.95458	0.0326559	4.95395	0.0447407	4.95853	0.0896305
	4.96083	0.0315383	4.96125	0.03317	4.96062	0.0458136	4.9652	0.0896007
	4.9675	0.0313148	4.96792	0.0334084	4.96728	0.047639	4.97187	0.0895038
	4.97417	0.0303909	4.97458	0.0332817	4.97395	0.0488609	4.97853	0.0898018
	4.98083	0.0298321	4.98125	0.032559	4.98062	0.0492111	4.9852	0.0903904
	4.9875	0.0301972	4.98792	0.0317842	4.98728	0.0493228	4.99187	0.0909567
	4.99417	0.0311583	4.99458	0.0314713	4.99395	0.049226	4.99853	0.0917688
	5.00083	0.0327155	5.00125	0.0316873	5.00062	0.0488535	5.0052	0.0928938
	5.0075	0.0348911	5.00792	0.031963	5.00728	0.048399	5.01187	0.0940859
	5.01417	0.0375509	5.01458	0.0322834	5.01395	0.0490397	5.01853	0.0948012
	5.02083	0.0397414	5.02125	0.0332817	5.02062	0.0509322	5.0252	0.09498
	5.0275	0.0409409	5.02792	0.0345856	5.02728	0.0533909	5.03187	0.0952631
	5.03417	0.0413731	5.03458	0.0358671	5.03395	0.0556782	5.03853	0.0960529
	5.04083	0.0412986	5.04125	0.0371411	5.04062	0.0569969	5.0452	0.0974163
	5.0475	0.0405759	5.04792	0.0382066	5.04728	0.0575185	5.05187	0.0986904
	5.05417	0.0396967	5.05458	0.0389516	5.05395	0.0572354	5.05853	0.0998303
	5.06083	0.03957	5.06125	0.0391006	5.06062	0.0565723	5.0652	0.100322
	5.0675	0.0405014	5.06792	0.0391006	5.06728	0.0555739	5.07187	0.100464
	5.07417	0.0420511	5.07458	0.0389591	5.07395	0.0543967	5.07853	0.100136
	5.08083	0.0433922	5.08125	0.038892	5.08062	0.0537261	5.0852	0.0996143
	5.0875	0.0448823	5.08792	0.0389069	5.08728	0.0540465	5.09187	0.0992417
	5.09417	0.0466481	5.09458	0.0392646	5.09395	0.054948	5.09853	0.0989139
	5.10083	0.0484511	5.10125	0.0396743	5.10062	0.0561476	5.1052	0.0989661
	5.1075	0.0499263	5.10792	0.040248	5.10728	0.0572875	5.11187	0.098832
	5.11417	0.0508055	5.11458	0.0411868	5.11395	0.0585094	5.11853	0.0988767
	5.12083	0.0518113	5.12125	0.042364	5.12062	0.0594184	5.1252	0.0992939
	5.1275	0.0530928	5.12792	0.0435263	5.12728	0.0594258	5.13187	0.0999719
	5.13417	0.0544861	5.13458	0.0445545	5.13395	0.0589937	5.13853	0.100732
	5.14083	0.0554323	5.14125	0.0455678	5.14062	0.0586435	5.1452	0.10144
	5.1475	0.0556931	5.14792	0.0464246	5.14728	0.0589043	5.15187	0.102408
	5.15417	0.0558123	5.15458	0.0468716	5.15395	0.0594035	5.15853	0.103317
	5.16083	0.0560433	5.16125	0.0465587	5.16062	0.0604466	5.1652	0.103451
	5.1675	0.0563487	5.16792	0.0463575	5.16728	0.0621825	5.17187	0.103407
	5.17417	0.0567883	5.17458	0.0464693	5.17395	0.064306	5.17853	0.103518
	5.18083	0.0572652	5.18125	0.0469014	5.18062	0.0659451	5.1852	0.104353
	5.1875	0.0578463	5.18792	0.0470579	5.18728	0.067085	5.19187	0.105783
	5.19417	0.05842	5.19458	0.0471771	5.19395	0.068076	5.19853	0.107378
	5.20083	0.059031	5.20125	0.04787	5.20062	0.0687316	5.2052	0.108995
	5.2075	0.0599921	5.20792	0.0487119	5.20728	0.0693351	5.21187	0.110067
	5.21417	0.0609607	5.21458	0.0495389	5.21395	0.0699311	5.21853	0.110693
	5.22083	0.061959	5.22125	0.050433	5.22062	0.0708327	5.2252	0.11079
	5.2275	0.0628978	5.22792	0.0514314	5.22728	0.0717938	5.23187	0.110388
	5.23417	0.0640601	5.23458	0.0519976	5.23395	0.0728518	5.23853	0.109725
	5.24083	0.0654459	5.24125	0.0519529	5.24062	0.0741109	5.2452	0.109099
	5.2475	0.0664219	5.24792	0.0520125	5.24728	0.0746846	5.25187	0.108659
	5.25417	0.0666901	5.25458	0.0525862	5.25395	0.0746772	5.25853	0.108756
	5.26083	0.0667349	5.26125	0.0534654	5.26062	0.074625	5.2652	0.109218
	5.2675	0.0672936	5.26792	0.0545979	5.26728	0.0750422	5.27187	0.110045
	5.27417	0.0681877	5.27458	0.0558272	5.27395	0.0758022	5.27853	0.110798
	5.28083	0.0687316	5.28125	0.0569522	5.28062	0.0767633	5.2852	0.111319
	5.2875	0.0689104	5.28792	0.0575632	5.28728	0.0784621	5.29187	0.111863
	5.29417	0.0691712	5.29458	0.0578016	5.29395	0.0807345	5.29853	0.112332
	5.30083	0.0697076	5.30125	0.0576526	5.30062	0.083223	5.3052	0.11304
	5.3075	0.070557	5.30792	0.0577271	5.30728	0.0855029	5.31187	0.113666
	5.31417	0.0718012	5.31458	0.0584871	5.31395	0.0872612	5.31853	0.114769
	5.32083	0.0733063	5.32125	0.0599325	5.32062	0.088267	5.3252	0.116684
	5.3275	0.0747591	5.32792	0.0616834	5.32728	0.0886172	5.33187	0.119135
	5.33417	0.0760108	5.33458	0.0631884	5.33395	0.0889003	5.33853	0.121407
	5.34083	0.0770986	5.34125	0.0646859	5.34062	0.0890046	5.3452	0.1228
	5.3475	0.0777617	5.34792	0.0659823	5.34728	0.0888929	5.35187	0.123613
	5.35417	0.0779778	5.35458	0.0668243	5.35395	0.0883564	5.35853	0.123858
	5.36083	0.0778809	5.36125	0.0674576	5.36062	0.0881255	5.3652	0.123344
	5.3675	0.0774562	5.36792	0.0679567	5.36728	0.0884086	5.37187	0.122219
	5.37417	0.0769347	5.37458	0.0685081	5.37395	0.0888631	5.37853	0.121154
	5.38083	0.0763088	5.38125	0.0688359	5.38062	0.0891238	5.3852	0.120975
	5.3875	0.0758618	5.38792	0.0689477	5.38728	0.0895113	5.39187	0.121363
	5.39417	0.0753403	5.39458	0.0693798	5.39395	0.0911355	5.39853	0.121802
	5.40083	0.0751466	5.40125	0.0699759	5.40062	0.093542	5.4052	0.122204
	5.4075	0.0758767	5.40792	0.0707582	5.40728	0.0955686	5.41187	0.122793
	5.41417	0.0775829	5.41458	0.0716895	5.41395	0.0966713	5.41853	0.123523
	5.42083	0.0798106	5.42125	0.0729337	5.42062	0.0975281	5.4252	0.123933
	5.4275	0.0819042	5.42792	0.0743568	5.42728	0.0985712	5.43187	0.124246
	5.43417	0.0837296	5.43458	0.0754967	5.43395	0.0993088	5.43853	0.124797
	5.44083	0.0852197	5.44125	0.0763163	5.44062	0.0997186	5.4452	0.125431
	5.4475	0.086382	5.44792	0.076957	5.44728	0.100449	5.45187	0.126138
	5.45417	0.0868887	5.45458	0.0772998	5.45395	0.101469	5.45853	0.126615
	5.46083	0.0865683	5.46125	0.0775456	5.46062	0.10287	5.4652	0.12657
	5.4675	0.0858828	5.46792	0.0779107	5.46728	0.104137	5.47187	0.126228
	5.47417	0.0853464	5.47458	0.0783876	5.47395	0.105068	5.47853	0.126116
	5.48083	0.08481	5.48125	0.0791252	5.48062	0.105619	5.4852	0.126749
	5.4875	0.0838414	5.48792	0.0798777	5.48728	0.105992	5.49187	0.127383
	5.49417	0.0832006	5.49458	0.0807196	5.49395	0.106506	5.49853	0.127926
	5.50083	0.0835508	5.50125	0.0815168	5.50062	0.106737	5.5052	0.128917
	5.5075	0.0842661	5.50792	0.0822917	5.50728	0.107035	5.51187	0.129923
	5.51417	0.0846758	5.51458	0.0830069	5.51395	0.107825	5.51853	0.130318
	5.52083	0.0850037	5.52125	0.0833347	5.52062	0.108726	5.5252	0.12996
	5.5275	0.0861809	5.52792	0.0833422	5.52728	0.109144	5.53187	0.129297
	5.53417	0.0877976	5.53458	0.0835881	5.53395	0.109307	5.53853	0.128537
	5.54083	0.089176	5.54125	0.0842884	5.54062	0.10968	5.5452	0.127606
	5.5475	0.0899881	5.54792	0.0852123	5.54728	0.109889	5.55187	0.126727
	5.55417	0.0903681	5.55458	0.0860393	5.55395	0.109583	5.55853	0.125989
	5.56083	0.0903234	5.56125	0.0865459	5.56062	0.109382	5.5652	0.12514
	5.5675	0.0894666	5.56792	0.0867024	5.56728	0.109501	5.57187	0.124536
	5.57417	0.0879243	5.57458	0.0861958	5.57395	0.109509	5.57853	0.124596
	5.58083	0.0860095	5.58125	0.0854358	5.58062	0.109233	5.5852	0.125229
	5.5875	0.0847206	5.58792	0.0850931	5.58728	0.109531	5.59187	0.126131
	5.59417	0.0849515	5.59458	0.0855476	5.59395	0.109993	5.59853	0.126943
	5.60083	0.086695	5.60125	0.0864491	5.60062	0.110053	5.6052	0.127748
	5.6075	0.0891611	5.60792	0.0874102	5.60728	0.10962	5.61187	0.128418
	5.61417	0.0914857	5.61458	0.0883937	5.61395	0.109546	5.61853	0.128604
	5.62083	0.093393	5.62125	0.0892356	5.62062	0.110045	5.6252	0.128254
	5.6275	0.0947341	5.62792	0.0896379	5.62728	0.110492	5.63187	0.128008
	5.63417	0.0949204	5.63458	0.0894442	5.63395	0.110999	5.63853	0.128366
	5.64083	0.0939742	5.64125	0.0892133	5.64062	0.11155	5.6452	0.129141
	5.6475	0.0924915	5.64792	0.0894889	5.64728	0.112429	5.65187	0.129834
	5.65417	0.0908151	5.65458	0.0898764	5.65395	0.113159	5.65853	0.130191
	5.66083	0.0896081	5.66125	0.0900403	5.66062	0.113435	5.6652	0.130668
	5.6675	0.0888258	5.66792	0.090152	5.66728	0.113025	5.67187	0.130959
	5.67417	0.0887737	5.67458	0.0902861	5.67395	0.112116	5.67853	0.130847
	5.68083	0.0888854	5.68125	0.0901818	5.68062	0.111379	5.6852	0.130422
	5.6875	0.0888333	5.68792	0.0892505	5.68728	0.11076	5.69187	0.130355
	5.69417	0.0885352	5.69458	0.0879243	5.69395	0.109851	5.69853	0.130892
	5.70083	0.0877604	5.70125	0.0868961	5.70062	0.108391	5.7052	0.131011
	5.7075	0.0867248	5.70792	0.0863299	5.70728	0.10664	5.71187	0.130184
	5.71417	0.0855997	5.71458	0.0866428	5.71395	0.105418	5.71853	0.128828
	5.72083	0.0850931	5.72125	0.0876114	5.72062	0.104576	5.7252	0.127241
	5.7275	0.0852495	5.72792	0.0891462	5.72728	0.10436	5.73187	0.125214
	5.73417	0.0860468	5.73458	0.090912	5.73395	0.104986	5.73853	0.122771
	5.74083	0.086844	5.74125	0.0927523	5.74062	0.106543	5.7452	0.120871
	5.7475	0.087589	5.74792	0.0941902	5.74728	0.108317	5.75187	0.1202
	5.75417	0.0883415	5.75458	0.0947416	5.75395	0.109538	5.75853	0.120252
	5.76083	0.0886843	5.76125	0.0947639	5.76062	0.110611	5.7652	0.120528
	5.7675	0.0886396	5.76792	0.0948012	5.76728	0.111528	5.77187	0.120744
	5.77417	0.0883117	5.77458	0.0949502	5.77395	0.11187	5.77853	0.120923
	5.78083	0.0888109	5.78125	0.0945255	5.78062	0.111319	5.7852	0.121042
	5.7875	0.0898466	5.78792	0.0936016	5.78728	0.11076	5.79187	0.12096
	5.79417	0.0904948	5.79458	0.0923127	5.79395	0.110626	5.79853	0.120945
	5.80083	0.09045	5.80125	0.09121	5.80062	0.110194	5.8052	0.120983
	5.8075	0.0900477	5.80792	0.0901371	5.80728	0.109129	5.81187	0.120938
	5.81417	0.0897199	5.81458	0.089176	5.81395	0.107996	5.81853	0.120506
	5.82083	0.0891984	5.82125	0.0884086	5.82062	0.106953	5.8252	0.119902
	5.8275	0.0883192	5.82792	0.0882521	5.82728	0.10585	5.83187	0.119604
	5.83417	0.0874698	5.83458	0.0889674	5.83395	0.10442	5.83853	0.119418
	5.84083	0.0870749	5.84125	0.0900105	5.84062	0.10334	5.8452	0.118926
	5.8475	0.0871122	5.84792	0.0914633	5.84728	0.102691	5.85187	0.117838
	5.85417	0.0871047	5.85458	0.0930727	5.85395	0.102215	5.85853	0.116825
	5.86083	0.0865981	5.86125	0.0945702	5.86062	0.102155	5.8652	0.115968
	5.8675	0.0858307	5.86792	0.0950173	5.86728	0.102416	5.87187	0.115149
	5.87417	0.0852197	5.87458	0.0941828	5.87395	0.1029	5.87853	0.114188
	5.88083	0.0846386	5.88125	0.0927672	5.88062	0.102989	5.8852	0.11342
	5.8875	0.0837967	5.88792	0.0912994	5.88728	0.102676	5.89187	0.113487
	5.89417	0.0833049	5.89458	0.090003	5.89395	0.102453	5.89853	0.114068
	5.90083	0.0829771	5.90125	0.0892058	5.90062	0.102736	5.9052	0.11415
	5.9075	0.0825375	5.90792	0.0891015	5.90728	0.10331	5.91187	0.113346
	5.91417	0.0814497	5.91458	0.0896901	5.91395	0.104055	5.91853	0.111908
	5.92083	0.080198	5.92125	0.0904799	5.92062	0.104532	5.9252	0.110663
	5.9275	0.0794083	5.92792	0.091143	5.92728	0.104591	5.93187	0.109375
	5.93417	0.078544	5.93458	0.0915453	5.93395	0.103883	5.93853	0.1081
	5.94083	0.0781193	5.94125	0.091359	5.94062	0.102617	5.9452	0.107534
	5.9475	0.0783876	5.94792	0.0911057	5.94728	0.10144	5.95187	0.107259
	5.95417	0.0796318	5.95458	0.0908896	5.95395	0.100419	5.95853	0.106938
	5.96083	0.081256	5.96125	0.0907555	5.96062	0.0998378	5.9652	0.106044
	5.9675	0.0822395	5.96792	0.090383	5.96728	0.099659	5.97187	0.105202
	5.97417	0.0824779	5.97458	0.0898093	5.97395	0.0999942	5.97853	0.104688
	5.98083	0.0822321	5.98125	0.0895932	5.98062	0.100121	5.9852	0.104114
	5.9875	0.0816733	5.98792	0.089474	5.98728	0.0996292	5.99187	0.1036
	5.99417	0.0803769	5.99458	0.0891015	5.99395	0.0987872	5.99853	0.103265
	6.00083	0.0782311	6.00125	0.0885203	6.00062	0.0981018	6.0052	0.103548
	6.0075	0.0763386	6.00792	0.0881031	6.00728	0.0980049	6.01187	0.104085
	6.01417	0.0757501	6.01458	0.0882074	6.01395	0.0980794	6.01853	0.104181
	6.02083	0.0762567	6.02125	0.0881702	6.02062	0.0982061	6.0252	0.10369
	6.0275	0.0767931	6.02792	0.0877455	6.02728	0.0981167	6.03187	0.102825
	6.03417	0.0770688	6.03458	0.0873059	6.03395	0.0979006	6.03853	0.102051
	6.04083	0.07727	6.04125	0.0868142	6.04062	0.0976548	6.0452	0.101052
	6.0475	0.0776127	6.04792	0.0862628	6.04728	0.097245	6.05187	0.0999793
	6.05417	0.0775903	6.05458	0.0853613	6.05395	0.0969097	6.05853	0.0993237
	6.06083	0.0768378	6.06125	0.0848323	6.06062	0.0967532	6.0652	0.0994205
	6.0675	0.0762418	6.06792	0.0848621	6.06728	0.0968501	6.07187	0.10033
	6.07417	0.0762567	6.07458	0.0848696	6.07395	0.0969321	6.07853	0.101641
	6.08083	0.0769943	6.08125	0.0847802	6.08062	0.0965893	6.0852	0.103153
	6.0875	0.0773519	6.08792	0.0844449	6.08728	0.0959188	6.09187	0.104599
	6.09417	0.0770018	6.09458	0.0840798	6.09395	0.0950024	6.09853	0.105508
	6.10083	0.0765324	6.10125	0.0834242	6.10062	0.0944659	6.1052	0.105411
	6.1075	0.0763237	6.10792	0.0825673	6.10728	0.094153	6.11187	0.104338
	6.11417	0.0760555	6.11458	0.081867	6.11395	0.0938401	6.11853	0.102907
	6.12083	0.075534	6.12125	0.0813231	6.12062	0.093475	6.1252	0.101879
	6.1275	0.0753999	6.12792	0.0815019	6.12728	0.0929534	6.13187	0.100955
	6.13417	0.0761896	6.13458	0.0824183	6.13395	0.0926331	6.13853	0.100106
	6.14083	0.0774562	6.14125	0.0836849	6.14062	0.0921786	6.1452	0.0997484
	6.1475	0.0779778	6.14792	0.0848845	6.14728	0.091888	6.15187	0.100099
	6.15417	0.0781193	6.15458	0.085935	6.15395	0.0916049	6.15853	0.100799
	6.16083	0.0781044	6.16125	0.0870079	6.16062	0.0914112	6.1652	0.101224
	6.1675	0.0780448	6.16792	0.0876412	6.16728	0.0910833	6.17187	0.1017
	6.17417	0.0771508	6.17458	0.0875071	6.17395	0.0904575	6.17853	0.102565
	6.18083	0.0754148	6.18125	0.0869259	6.18062	0.089705	6.1852	0.103578
	6.1875	0.0741035	6.18792	0.0860021	6.18728	0.0892207	6.19187	0.104204
	6.19417	0.0741929	6.19458	0.0848994	6.19395	0.0893474	6.19853	0.104062
	6.20083	0.0753477	6.20125	0.0837594	6.20062	0.0895858	6.2052	0.103287
	6.2075	0.0766665	6.20792	0.0826865	6.20728	0.0900179	6.21187	0.102252
	6.21417	0.0778586	6.21458	0.0819117	6.21395	0.090383	6.21853	0.101238
	6.22083	0.0790954	6.22125	0.0814423	6.22062	0.0903606	6.2252	0.100598
	6.2275	0.0801459	6.22792	0.0817254	6.22728	0.0894889	6.23187	0.100538
	6.23417	0.0802651	6.23458	0.0825077	6.23395	0.0882223	6.23853	0.101104
	6.24083	0.0796542	6.24125	0.0830889	6.24062	0.0873581	6.2452	0.102274
	6.2475	0.078693	6.24792	0.0836924	6.24728	0.087291	6.25187	0.103481
	6.25417	0.0781417	6.25458	0.0847131	6.25395	0.0879019	6.25853	0.103995
	6.26083	0.0780374	6.26125	0.0863671	6.26062	0.0890344	6.2652	0.103682
	6.2675	0.0782833	6.26792	0.0877529	6.26728	0.0903234	6.27187	0.102937
	6.27417	0.0784919	6.27458	0.0885874	6.27395	0.0913143	6.27853	0.102565
	6.28083	0.0783205	6.28125	0.0891387	6.28062	0.0921562	6.2852	0.102423
	6.2875	0.0778586	6.28792	0.0896528	6.28728	0.0929385	6.29187	0.102267
	6.29417	0.0775903	6.29458	0.0896156	6.29395	0.0938922	6.29853	0.102021
	6.30083	0.0776052	6.30125	0.088796	6.30062	0.0944585	6.3052	0.101909
	6.3075	0.0777468	6.30792	0.0876635	6.30728	0.0948235	6.31187	0.102252
	6.31417	0.0781119	6.31458	0.0865981	6.31395	0.0954047	6.31853	0.102617
	6.32083	0.0792667	6.32125	0.0861511	6.32062	0.0962391	6.3252	0.102736
	6.3275	0.0811219	6.32792	0.0860915	6.32728	0.0966042	6.33187	0.102475
	6.33417	0.0828803	6.33458	0.0864565	6.33395	0.0962541	6.33853	0.102736
	6.34083	0.084281	6.34125	0.0867024	6.34062	0.0960454	6.3452	0.103414
	6.3475	0.0856295	6.34792	0.0867471	6.34728	0.0964552	6.35187	0.103705
	6.35417	0.0868514	6.35458	0.0870749	6.35395	0.0971407	6.35853	0.103109
	6.36083	0.0872687	6.36125	0.0875816	6.36062	0.0976622	6.3652	0.102669
	6.3675	0.0868216	6.36792	0.088051	6.36728	0.0982955	6.37187	0.103347
	6.37417	0.0862181	6.37458	0.0884011	6.37395	0.0988692	6.37853	0.104517
	6.38083	0.0861734	6.38125	0.0890642	6.38062	0.0991896	6.3852	0.105366
	6.3875	0.0864416	6.38792	0.0903159	6.38728	0.0992417	6.39187	0.106044
	6.39417	0.0866801	6.39458	0.0918582	6.39395	0.0990331	6.39853	0.107199
	6.40083	0.0870973	6.40125	0.0934079	6.40062	0.0983998	6.4052	0.108249
	6.4075	0.0879392	6.40792	0.0947639	6.40728	0.0976697	6.41187	0.10854
	6.41417	0.089094	6.41458	0.0960007	6.41395	0.097625	6.41853	0.108026
	6.42083	0.090085	6.42125	0.0968277	6.42062	0.0981316	6.4252	0.107676
	6.4275	0.0909567	6.42792	0.0971854	6.42728	0.0983551	6.43187	0.107922
	6.43417	0.0918433	6.43458	0.0968054	6.43395	0.0980422	6.43853	0.108488
	6.44083	0.0926852	6.44125	0.0963584	6.44062	0.0979081	6.4452	0.109144
	6.4475	0.0932813	6.44792	0.0965595	6.44728	0.0983179	6.45187	0.110194
	6.45417	0.0935197	6.45458	0.0974759	6.45395	0.0993982	6.45853	0.111863
	6.46083	0.0932664	6.46125	0.0988692	6.46062	0.100978	6.4652	0.113562
	6.4675	0.0926778	6.46792	0.0998378	6.46728	0.10296	6.47187	0.114784
	6.47417	0.092499	6.47458	0.100955	6.47395	0.105083	6.47853	0.115588
	6.48083	0.0932589	6.48125	0.102371	6.48062	0.106908	6.4852	0.11608
	6.4875	0.0948161	6.48792	0.103861	6.48728	0.108227	6.49187	0.116117
	6.49417	0.0962391	6.49458	0.104785	6.49395	0.108726	6.49853	0.115767
	6.50083	0.0969842	6.50125	0.105083	6.50062	0.108778	6.5052	0.115559
	6.5075	0.0973493	6.50792	0.105955	6.50728	0.108801	6.51187	0.115842
	6.51417	0.0977442	6.51458	0.107318	6.51395	0.109479	6.51853	0.11643
	6.52083	0.0981465	6.52125	0.108317	6.52062	0.110731	6.5252	0.117585
	6.5275	0.0983998	6.52792	0.108324	6.52728	0.112221	6.53187	0.119448
	6.53417	0.0990555	6.53458	0.107929	6.53395	0.113457	6.53853	0.121802
	6.54083	0.100955	6.54125	0.108026	6.54062	0.114404	6.5452	0.12359
	6.5475	0.103757	6.54792	0.108615	6.54728	0.115544	6.55187	0.124298
	6.55417	0.106454	6.55458	0.10971	6.55395	0.116691	6.55853	0.12482
	6.56083	0.108793	6.56125	0.111312	6.56062	0.117965	6.5652	0.125594
	6.5675	0.110939	6.56792	0.113092	6.56728	0.119187	6.57187	0.1266
	6.57417	0.112653	6.57458	0.114858	6.57395	0.120409	6.57853	0.12774
	6.58083	0.11351	6.58125	0.116326	6.58062	0.121206	6.5852	0.129707
	6.5875	0.11348	6.58792	0.117458	6.58728	0.121415	6.59187	0.132546
	6.59417	0.113204	6.59458	0.117958	6.59395	0.12169	6.59853	0.135049
	6.60083	0.112899	6.60125	0.118189	6.60062	0.122353	6.6052	0.136927
	6.6075	0.112608	6.60792	0.119179	6.60728	0.123449	6.61187	0.138365
	6.61417	0.112921	6.61458	0.120722	6.61395	0.124827	6.61853	0.139296
	6.62083	0.113808	6.62125	0.12248	6.62062	0.126548	6.6252	0.139616
	6.6275	0.115089	6.62792	0.124268	6.62728	0.128306	6.63187	0.139803
	6.63417	0.116162	6.63458	0.12625	6.63395	0.129387	6.63853	0.140391
	6.64083	0.117116	6.64125	0.127628	6.64062	0.129953	6.6452	0.140846
	6.6475	0.118434	6.64792	0.128023	6.64728	0.130676	6.65187	0.140756
	6.65417	0.120126	6.65458	0.128157	6.65395	0.131547	6.65853	0.14066
	6.66083	0.121869	6.66125	0.129044	6.66062	0.13274	6.6652	0.141002
	6.6675	0.12318	6.66792	0.130415	6.66728	0.134274	6.67187	0.141405
	6.67417	0.124171	6.67458	0.131443	6.67395	0.136651	6.67853	0.141747
	6.68083	0.125013	6.68125	0.132434	6.68062	0.138722	6.6852	0.142187
	6.6875	0.125512	6.68792	0.133209	6.68728	0.139765	6.69187	0.143096
	6.69417	0.125274	6.69458	0.133567	6.69395	0.139862	6.69853	0.14475
	6.70083	0.124663	6.70125	0.133149	6.70062	0.139788	6.7052	0.146657
	6.7075	0.124224	6.70792	0.132665	6.70728	0.139795	6.71187	0.148565
	6.71417	0.124179	6.71458	0.132658	6.71395	0.139602	6.71853	0.150017
	6.72083	0.124343	6.72125	0.133142	6.72062	0.139326	6.7252	0.151366
	6.7275	0.12441	6.72792	0.134028	6.72728	0.139244	6.73187	0.152521
	6.73417	0.124536	6.73458	0.135489	6.73395	0.1399	6.73853	0.152878
	6.74083	0.125133	6.74125	0.137039	6.74062	0.140809	6.7452	0.152811
	6.7475	0.126496	6.74792	0.137992	6.74728	0.142053	6.75187	0.152953
	6.75417	0.128493	6.75458	0.138521	6.75395	0.143021	6.75853	0.153743
	6.76083	0.130191	6.76125	0.138894	6.76062	0.14399	6.7652	0.154659
	6.7675	0.131436	6.76792	0.139683	6.76728	0.144839	6.77187	0.155792
	6.77417	0.132754	6.77458	0.140458	6.77395	0.14548	6.77853	0.157021
	6.78083	0.134259	6.78125	0.141092	6.78062	0.146009	6.7852	0.158027
	6.7875	0.135556	6.78792	0.141457	6.78728	0.146024	6.79187	0.158444
	6.79417	0.136144	6.79458	0.141278	6.79395	0.146128	6.79853	0.158444
	6.80083	0.135921	6.80125	0.140972	6.80062	0.146642	6.8052	0.15872
	6.8075	0.135601	6.80792	0.140652	6.80728	0.147291	6.81187	0.159055
	6.81417	0.135183	6.81458	0.140399	6.81395	0.147507	6.81853	0.159338
	6.82083	0.134334	6.82125	0.140168	6.82062	0.147276	6.8252	0.159599
	6.8275	0.132501	6.82792	0.140473	6.82728	0.147127	6.83187	0.159696
	6.83417	0.129983	6.83458	0.141546	6.83395	0.146851	6.83853	0.159562
	6.84083	0.128321	6.84125	0.142768	6.84062	0.146076	6.8452	0.158653
	6.8475	0.12777	6.84792	0.143163	6.84728	0.145413	6.85187	0.157066
	6.85417	0.127815	6.85458	0.142939	6.85395	0.145316	6.85853	0.155233
	6.86083	0.128329	6.86125	0.142366	6.86062	0.145569	6.8652	0.153542
	6.8675	0.129521	6.86792	0.141405	6.86728	0.145771	6.87187	0.152536
	6.87417	0.131458	6.87458	0.13984	6.87395	0.145987	6.87853	0.152268
	6.88083	0.132814	6.88125	0.138059	6.88062	0.146255	6.8852	0.152677
	6.8875	0.133261	6.88792	0.13712	6.88728	0.146106	6.89187	0.153661
	6.89417	0.133485	6.89458	0.137173	6.89395	0.145651	6.89853	0.154927
	6.90083	0.133745	6.90125	0.138044	6.90062	0.145309	6.9052	0.155784
	6.9075	0.134259	6.90792	0.139028	6.90728	0.144675	6.91187	0.155754
	6.91417	0.134431	6.91458	0.1399	6.91395	0.14364	6.91853	0.154704
	6.92083	0.134699	6.92125	0.140317	6.92062	0.14247	6.9252	0.153422
	6.9275	0.134774	6.92792	0.139959	6.92728	0.141904	6.93187	0.152066
	6.93417	0.134058	6.93458	0.138402	6.93395	0.141427	6.93853	0.150509
	6.94083	0.132166	6.94125	0.136152	6.94062	0.140548	6.9452	0.14931
	6.9475	0.129446	6.94792	0.133924	6.94728	0.1399	6.95187	0.148438
	6.95417	0.127412	6.95458	0.132143	6.95395	0.139616	6.95853	0.147596
	6.96083	0.126325	6.96125	0.130706	6.96062	0.139333	6.9652	0.146046
	6.9675	0.125825	6.96792	0.129707	6.96728	0.138186	6.97187	0.144303
	6.97417	0.125669	6.97458	0.129305	6.97395	0.136837	6.97853	0.143342
	6.98083	0.125729	6.98125	0.129148	6.98062	0.135697	6.9852	0.142545
	6.9875	0.125714	6.98792	0.129074	6.98728	0.13487	6.99187	0.141695
	6.99417	0.124939	6.99458	0.12926	6.99395	0.134073	6.99853	0.141084
	7.00083	0.123285	7.00125	0.129789	7.00062	0.132874	7.0052	0.140935
	7.0075	0.121139	7.00792	0.129811	7.00728	0.131585	7.01187	0.14028
	7.01417	0.11877	7.01458	0.128783	7.01395	0.130013	7.01853	0.138216
	7.02083	0.116728	7.02125	0.127092	7.02062	0.128455	7.0252	0.135615
	7.0275	0.115246	7.02792	0.125311	7.02728	0.12666	7.03187	0.13338
	7.03417	0.113688	7.03458	0.123456	7.03395	0.124611	7.03853	0.131637
	7.04083	0.112303	7.04125	0.121437	7.04062	0.122949	7.0452	0.130028
	7.0475	0.111178	7.04792	0.119254	7.04728	0.121549	7.05187	0.128798
	7.05417	0.11047	7.05458	0.117354	7.05395	0.120558	7.05853	0.127956
	7.06083	0.109255	7.06125	0.115842	7.06062	0.119515	7.0652	0.127025
	7.0675	0.107363	7.06792	0.11453	7.06728	0.118546	7.07187	0.125803
	7.07417	0.10588	7.07458	0.113077	7.07395	0.117779	7.07853	0.124134
	7.08083	0.104807	7.08125	0.111111	7.08062	0.117011	7.0852	0.122525
	7.0875	0.103675	7.08792	0.10927	7.08728	0.116184	7.09187	0.12105
	7.09417	0.101954	7.09458	0.1081	7.09395	0.114962	7.09853	0.119738
	7.10083	0.100374	7.10125	0.10711	7.10062	0.113703	7.1052	0.118569
	7.1075	0.0992268	7.10792	0.105835	7.10728	0.112183	7.11187	0.117183
	7.11417	0.0981614	7.11458	0.104524	7.11395	0.11038	7.11853	0.115767
	7.12083	0.0969693	7.12125	0.103839	7.12062	0.108488	7.1252	0.114188
	7.1275	0.0955239	7.12792	0.103399	7.12728	0.106946	7.13187	0.112399
	7.13417	0.0941157	7.13458	0.102215	7.13395	0.106096	7.13853	0.110775
	7.14083	0.0928044	7.14125	0.100605	7.14062	0.105359	7.1452	0.109464
	7.1475	0.0916123	7.14792	0.099346	7.14728	0.104629	7.15187	0.108577
	7.15417	0.0903457	7.15458	0.0984296	7.15395	0.10372	7.15853	0.10775
	7.16083	0.0886917	7.16125	0.0977144	7.16062	0.102609	7.1652	0.106752
	7.1675	0.0872388	7.16792	0.0970885	7.16728	0.101388	7.17187	0.105835
	7.17417	0.0857338	7.17458	0.0968426	7.17395	0.0998303	7.17853	0.104859
	7.18083	0.0839382	7.18125	0.0967383	7.18062	0.0980049	7.1852	0.103973
	7.1875	0.0817627	7.18792	0.0963882	7.18728	0.0957325	7.19187	0.103071
	7.19417	0.0798479	7.19458	0.0958219	7.19395	0.0934824	7.19853	0.102058
	7.20083	0.0790507	7.20125	0.0947416	7.20062	0.091821	7.2052	0.100963
	7.2075	0.0788271	7.20792	0.0932664	7.20728	0.0904948	7.21187	0.0997484
	7.21417	0.079073	7.21458	0.0916794	7.21395	0.0893921	7.21853	0.0983998
	7.22083	0.0794232	7.22125	0.0903904	7.22062	0.0884682	7.2252	0.0963062
	7.2275	0.0798628	7.22792	0.0890642	7.22728	0.0882521	7.23187	0.0931993
	7.23417	0.0797957	7.23458	0.0871569	7.23395	0.0885352	7.23853	0.0898913
	7.24083	0.0787005	7.24125	0.0849739	7.24062	0.0883937	7.2452	0.0873134
	7.2475	0.0770837	7.24792	0.0828877	7.24728	0.0877082	7.25187	0.0853911
	7.25417	0.0752583	7.25458	0.0812635	7.25395	0.0863746	7.25853	0.0836551
	7.26083	0.0733361	7.26125	0.0799671	7.26062	0.0848323	7.2652	0.0824034
	7.2675	0.071086	7.26792	0.0792742	7.26728	0.0832006	7.27187	0.0820607
	7.27417	0.0690669	7.27458	0.0792369	7.27395	0.0818446	7.27853	0.0822395
	7.28083	0.067763	7.28125	0.0792965	7.28062	0.081107	7.2852	0.0818521
	7.2875	0.0667498	7.28792	0.0790507	7.28728	0.0809878	7.29187	0.0809357
	7.29417	0.065811	7.29458	0.0784174	7.29395	0.08104	7.29853	0.0801012
	7.30083	0.0647381	7.30125	0.0775978	7.30062	0.080809	7.3052	0.0794232
	7.3075	0.063546	7.30792	0.0764132	7.30728	0.0797808	7.31187	0.0784919
	7.31417	0.0618175	7.31458	0.0745803	7.31395	0.0778288	7.31853	0.0770614
	7.32083	0.0597313	7.32125	0.0725836	7.32062	0.0754222	7.3252	0.0756532
	7.3275	0.0577196	7.32792	0.0708774	7.32728	0.0729635	7.33187	0.074625
	7.33417	0.0561103	7.33458	0.0695512	7.33395	0.0712574	7.33853	0.0735298
	7.34083	0.0551865	7.34125	0.0681058	7.34062	0.0702739	7.3452	0.0718385
	7.3475	0.0549257	7.34792	0.0665262	7.34728	0.0698939	7.35187	0.0693947
	7.35417	0.0548214	7.35458	0.0653118	7.35395	0.070028	7.35853	0.0669807
	7.36083	0.0544265	7.36125	0.0645667	7.36062	0.0699535	7.3652	0.0653639
	7.3675	0.0538081	7.36792	0.0640973	7.36728	0.0695437	7.37187	0.0642762
	7.37417	0.053145	7.37458	0.0634938	7.37395	0.06859	7.37853	0.0634119
	7.38083	0.0524372	7.38125	0.0630766	7.38062	0.0673383	7.3852	0.0630394
	7.3875	0.0519007	7.38792	0.0628158	7.38728	0.0661537	7.39187	0.0638664
	7.39417	0.0516325	7.39458	0.0627488	7.39395	0.0651553	7.39853	0.0656545
	7.40083	0.0512972	7.40125	0.0623167	7.40062	0.064604	7.4052	0.0670627
	7.4075	0.0508577	7.40792	0.0616983	7.40728	0.0640228	7.41187	0.0675023
	7.41417	0.0503808	7.41458	0.0606626	7.41395	0.0630394	7.41853	0.0672564
	7.42083	0.050284	7.42125	0.0592694	7.42062	0.0618026	7.4252	0.0669062
	7.4275	0.0501052	7.42792	0.057824	7.42728	0.0607148	7.43187	0.066638
	7.43417	0.0499114	7.43458	0.0564083	7.43395	0.0597313	7.43853	0.0659153
	7.44083	0.0499263	7.44125	0.0554845	7.44062	0.0586882	7.4452	0.0650063
	7.4475	0.0504032	7.44792	0.0547245	7.44728	0.0577942	7.45187	0.064142
	7.45417	0.0511184	7.45458	0.0547469	7.45395	0.0574961	7.45853	0.0636652
	7.46083	0.0514835	7.46125	0.0547841	7.46062	0.0575483	7.4652	0.0633746
	7.4675	0.0514835	7.46792	0.054121	7.46728	0.0575259	7.47187	0.0626221
	7.47417	0.0516325	7.47458	0.0529215	7.47395	0.0571162	7.47853	0.0614822
	7.48083	0.0518262	7.48125	0.0520647	7.48062	0.0565201	7.4852	0.0599176
	7.4875	0.0511333	7.48792	0.0521094	7.48728	0.055775	7.49187	0.0585914
	7.49417	0.0492558	7.49458	0.0519529	7.49395	0.0544637	7.49853	0.0575408
	7.50083	0.0470206	7.50125	0.051856	7.50062	0.0528395	7.5052	0.0566542
	7.5075	0.0455379	7.50792	0.0522658	7.50728	0.0513569	7.51187	0.0556782
	7.51417	0.0445247	7.51458	0.0531748	7.51395	0.0507459	7.51853	0.0545755
	7.52083	0.0434816	7.52125	0.053674	7.52062	0.0509098	7.5252	0.0538006
	7.5275	0.042811	7.52792	0.0533462	7.52728	0.0513792	7.53187	0.0530928
	7.53417	0.0424907	7.53458	0.0532642	7.53395	0.0516176	7.53853	0.0524297
	7.54083	0.0424534	7.54125	0.0534207	7.54062	0.0516698	7.5452	0.0520349
	7.5475	0.041835	7.54792	0.0534877	7.54728	0.0515059	7.55187	0.0523329
	7.55417	0.0409111	7.55458	0.0529662	7.55395	0.0511408	7.55853	0.0530556
	7.56083	0.0400618	7.56125	0.0522211	7.56062	0.0503659	7.5652	0.0538304
	7.5675	0.0392273	7.56792	0.0517964	7.56728	0.0494495	7.57187	0.0547171
	7.57417	0.0386909	7.57458	0.0513643	7.57395	0.0491813	7.57853	0.0556931
	7.58083	0.0382885	7.58125	0.051111	7.58062	0.0494421	7.5852	0.0563264
	7.5875	0.0386089	7.58792	0.051327	7.58728	0.0496805	7.59187	0.0563785
	7.59417	0.0395477	7.59458	0.0524297	7.59395	0.0491962	7.59853	0.0564083
	7.60083	0.0407696	7.60125	0.0538081	7.60062	0.0486001	7.6052	0.056617
	7.6075	0.0418127	7.60792	0.0548288	7.60728	0.0484213	7.61187	0.0566989
	7.61417	0.042513	7.61458	0.0553206	7.61395	0.0485629	7.61853	0.0563189
	7.62083	0.042662	7.62125	0.0554025	7.62062	0.0487044	7.6252	0.0555143
	7.6275	0.0419989	7.62792	0.0551045	7.62728	0.0490323	7.63187	0.0548214
	7.63417	0.0406429	7.63458	0.054352	7.63395	0.0498518	7.63853	0.0541061
	7.64083	0.03957	7.64125	0.0532418	7.64062	0.0507906	7.6452	0.0536367
	7.6475	0.0392422	7.64792	0.0518635	7.64728	0.0512525	7.65187	0.053443
	7.65417	0.0389889	7.65458	0.0509024	7.65395	0.0509024	7.65853	0.0535622
	7.66083	0.0388846	7.66125	0.0506714	7.66062	0.0503585	7.6652	0.0538081
	7.6675	0.0389889	7.66792	0.0511855	7.66728	0.0498667	7.67187	0.0540838
	7.67417	0.0391901	7.67458	0.0515878	7.67395	0.0492781	7.67853	0.0547022
	7.68083	0.0385419	7.68125	0.0520349	7.68062	0.0483915	7.6852	0.0551119
	7.6875	0.0371039	7.68792	0.0523925	7.68728	0.0474975	7.69187	0.0548661
	7.69417	0.036031	7.69458	0.0522956	7.69395	0.0475496	7.69853	0.0543594
	7.70083	0.0357404	7.70125	0.0513867	7.70062	0.0478476	7.7052	0.0544861
	7.7075	0.0360012	7.70792	0.0495911	7.70728	0.0480711	7.71187	0.0549331
	7.71417	0.0361875	7.71458	0.0478625	7.71395	0.0480562	7.71853	0.0549853
	7.72083	0.0364035	7.72125	0.0462532	7.72062	0.0481829	7.7252	0.0546947
	7.7275	0.0368878	7.72792	0.0451952	7.72728	0.0484139	7.73187	0.0549778
	7.73417	0.0376403	7.73458	0.0447705	7.73395	0.0479221	7.73853	0.0552684
	7.74083	0.0382364	7.74125	0.044778	7.74062	0.0472516	7.7452	0.0546724
	7.7475	0.0384599	7.74792	0.0448674	7.74728	0.0467226	7.75187	0.053443
	7.75417	0.0384673	7.75458	0.0448674	7.75395	0.0466853	7.75853	0.0520572
	7.76083	0.0386834	7.76125	0.0451878	7.76062	0.0469536	7.7652	0.0509992
	7.7675	0.0391826	7.76792	0.0458434	7.76728	0.0470355	7.77187	0.0496656
	7.77417	0.0394583	7.77458	0.0463873	7.77395	0.047341	7.77853	0.0485554
	7.78083	0.0390708	7.78125	0.0460818	7.78062	0.0478104	7.7852	0.0480488
	7.7875	0.0383556	7.78792	0.0454783	7.78728	0.0484586	7.79187	0.0476688
	7.79417	0.0378191	7.79458	0.045225	7.79395	0.0487939	7.79853	0.0472292
	7.80083	0.0374615	7.80125	0.0456348	7.80062	0.0486225	7.8052	0.0464842
	7.8075	0.0368282	7.80792	0.0467747	7.80728	0.0483617	7.81187	0.0459179
	7.81417	0.0359938	7.81458	0.0478178	7.81395	0.0481009	7.81853	0.0455901
	7.82083	0.0352338	7.82125	0.0486374	7.82062	0.0476688	7.8252	0.0456348
	7.8275	0.034377	7.82792	0.0486672	7.82728	0.04673	7.83187	0.0462011
	7.83417	0.0336096	7.83458	0.04825	7.83395	0.0456423	7.83853	0.0473484
	7.84083	0.0329614	7.84125	0.0479817	7.84062	0.0447258	7.8452	0.0488311
	7.8475	0.0323653	7.84792	0.0473112	7.84728	0.0442043	7.85187	0.0502989
	7.85417	0.0318885	7.85458	0.0460073	7.85395	0.0437498	7.85853	0.0512376
	7.86083	0.0320077	7.86125	0.044398	7.86062	0.0433326	7.8652	0.0511482
	7.8675	0.0330582	7.86792	0.0438094	7.86728	0.0430197	7.87187	0.0501797
	7.87417	0.0342578	7.87458	0.0444502	7.87395	0.0425279	7.87853	0.0490248
	7.88083	0.0347346	7.88125	0.0450611	7.88062	0.0419244	7.8852	0.048168
	7.8875	0.0346899	7.88792	0.045076	7.88728	0.0414997	7.89187	0.0477359
	7.89417	0.0344366	7.89458	0.0450462	7.89395	0.0416636	7.89853	0.0476316
	7.90083	0.0342429	7.90125	0.0458062	7.90062	0.0422671	7.9052	0.0479892
	7.9075	0.0340715	7.90792	0.0467971	7.90728	0.0429973	7.91187	0.0486448
	7.91417	0.0338405	7.91458	0.0468716	7.91395	0.0436231	7.91853	0.048928
	7.92083	0.0339523	7.92125	0.0456721	7.92062	0.0445247	7.9252	0.0488833
	7.9275	0.0343621	7.92792	0.0437573	7.92728	0.0450835	7.93187	0.0486001
	7.93417	0.0346005	7.93458	0.0422969	7.93395	0.0447705	7.93853	0.04825
	7.94083	0.0345036	7.94125	0.0416189	7.94062	0.0434816	7.9452	0.0478551
	7.9475	0.0342429	7.94792	0.0415519	7.94728	0.0418648	7.95187	0.0472665
	7.95417	0.0347868	7.95458	0.0415742	7.95395	0.0410676	7.95853	0.0467673
	7.96083	0.035733	7.96125	0.0412986	7.96062	0.0407398	7.9652	0.0463054
	7.9675	0.0361428	7.96792	0.041008	7.96728	0.0408217	7.97187	0.0456944
	7.97417	0.0360161	7.97458	0.0406429	7.97395	0.0408217	7.97853	0.044845
	7.98083	0.0352934	7.98125	0.0397936	7.98062	0.0409856	7.9852	0.0439212
	7.9875	0.0340492	7.98792	0.0384003	7.98728	0.0413135	7.99187	0.0435263
	7.99417	0.0320077	7.99458	0.0372082	7.99395	0.0415668	7.99853	0.0438765
	8.00083	0.0295714	8.00125	0.0373647	8.00062	0.041537	8.0052	0.0444502
	8.0075	0.0279099	8.00792	0.0387356	8.00728	0.040926	8.01187	0.0448525
	8.01417	0.0272542	8.01458	0.040181	8.01395	0.0403076	8.01853	0.0447035
	8.02083	0.0272021	8.02125	0.0413656	8.02062	0.0399649	8.0252	0.0444055
	8.0275	0.0271872	8.02792	0.042282	8.02728	0.0399649	8.03187	0.0441521
	8.03417	0.027068	8.03458	0.0429824	8.03395	0.0399873	8.03853	0.0438243
	8.04083	0.0271797	8.04125	0.0426918	8.04062	0.0399053	8.0452	0.0432432
	8.0475	0.0273511	8.04792	0.0415593	8.04728	0.0402406	8.05187	0.0424311
	8.05417	0.0274405	8.05458	0.0403747	8.05395	0.0407919	8.05853	0.0419468
	8.06083	0.0279844	8.06125	0.039354	8.06062	0.0411049	8.0652	0.0418872
	8.0675	0.0289679	8.06792	0.0382811	8.06728	0.0405759	8.07187	0.0421926
	8.07417	0.0298172	8.07458	0.0371486	8.07395	0.0391975	8.07853	0.0425056
	8.08083	0.030145	8.08125	0.0363514	8.08062	0.0376478	8.0852	0.0430495
	8.0875	0.0301898	8.08792	0.0356734	8.08728	0.0362769	8.09187	0.0439212
	8.09417	0.0302047	8.09458	0.0349432	8.09395	0.0354126	8.09853	0.0452325
	8.10083	0.0297651	8.10125	0.0343695	8.10062	0.0348017	8.1052	0.0462756
	8.1075	0.0289902	8.10792	0.0343323	8.10728	0.0344738	8.11187	0.0466406
	8.11417	0.0283048	8.11458	0.0345707	8.11395	0.0345558	8.11853	0.0461787
	8.12083	0.0279471	8.12125	0.0349358	8.12062	0.0346005	8.1252	0.0450835
	8.1275	0.0276193	8.12792	0.0355989	8.12728	0.0344291	8.13187	0.0435188
	8.13417	0.0268966	8.13458	0.0363216	8.13395	0.0342429	8.13853	0.0416562
	8.14083	0.0260323	8.14125	0.0369623	8.14062	0.0346005	8.1452	0.0399128
	8.1475	0.0251159	8.14792	0.0371486	8.14728	0.0351518	8.15187	0.0386536
	8.15417	0.0247508	8.15458	0.0371486	8.15395	0.0350624	8.15853	0.0381768
	8.16083	0.0251383	8.16125	0.0369474	8.16062	0.0347421	8.1652	0.0384301
	8.1675	0.0260174	8.16792	0.0360534	8.16728	0.034377	8.17187	0.0389516
	8.17417	0.0271201	8.17458	0.0350401	8.17395	0.0340641	8.17853	0.0390261
	8.18083	0.0276491	8.18125	0.0343099	8.18062	0.0336319	8.1852	0.0385866
	8.1875	0.0279173	8.18792	0.0345036	8.18728	0.0337213	8.19187	0.0377744
	8.19417	0.0276193	8.19458	0.0351518	8.19395	0.0346974	8.19853	0.0369325
	8.20083	0.0265315	8.20125	0.0356361	8.20062	0.0357777	8.2052	0.0361204
	8.2075	0.0251457	8.20792	0.0361428	8.20728	0.0370443	8.21187	0.0357851
	8.21417	0.0240728	8.21458	0.0361875	8.21395	0.0380799	8.21853	0.0364482
	8.22083	0.0242963	8.22125	0.0355914	8.22062	0.0386909	8.2252	0.0381097
	8.2275	0.0249073	8.22792	0.0342354	8.22728	0.0384673	8.23187	0.039801
	8.23417	0.0253469	8.23458	0.0325516	8.23395	0.0378937	8.23853	0.0406355
	8.24083	0.0255629	8.24125	0.031136	8.24062	0.0372529	8.2452	0.040248
	8.2475	0.0255331	8.24792	0.0301525	8.24728	0.0363514	8.25187	0.038974
	8.25417	0.0252798	8.25458	0.0303015	8.25395	0.0352934	8.25853	0.0371411
	8.26083	0.024341	8.26125	0.0314489	8.26062	0.0345036	8.2652	0.0350773
	8.2675	0.0233874	8.26792	0.0327453	8.26728	0.0343323	8.27187	0.033237
	8.27417	0.022769	8.27458	0.0335425	8.27395	0.0342354	8.27853	0.0318438
	8.28083	0.0226051	8.28125	0.0339672	8.28062	0.0340715	8.2852	0.031136
	8.2875	0.0225902	8.28792	0.0344142	8.28728	0.0338703	8.29187	0.0310317
	8.29417	0.0227615	8.29458	0.0345632	8.29395	0.0339672	8.29853	0.0313371
	8.30083	0.0229403	8.30125	0.0343174	8.30062	0.0343844	8.3052	0.0319406
	8.3075	0.0226423	8.30792	0.0339225	8.30728	0.0346527	8.31187	0.0329018
	8.31417	0.0220463	8.31458	0.0339821	8.31395	0.0345483	8.31853	0.033848
	8.32083	0.021331	8.32125	0.0346079	8.32062	0.0343248	8.3252	0.0344887
	8.3275	0.0207722	8.32792	0.0355393	8.32728	0.0339821	8.33187	0.0348687
	8.33417	0.0201389	8.33458	0.0363365	8.33395	0.0331402	8.33853	0.0352338
	8.34083	0.0195056	8.34125	0.0362545	8.34062	0.031732	8.3452	0.0353009
	8.3475	0.0194758	8.34792	0.0357106	8.34728	0.0306144	8.35187	0.0346676
	8.35417	0.0197366	8.35458	0.0348538	8.35395	0.0303015	8.35853	0.0339821
	8.36083	0.0201687	8.36125	0.0339821	8.36062	0.0305325	8.3652	0.0337139
	8.3675	0.020504	8.36792	0.0328422	8.36728	0.0308752	8.37187	0.033915
	8.37417	0.0208095	8.37458	0.0315756	8.37395	0.0318512	8.37853	0.0339821
	8.38083	0.0212267	8.38125	0.0309423	8.38062	0.0332743	8.3852	0.0337139
	8.3875	0.0214577	8.38792	0.030756	8.38728	0.0342801	8.39187	0.0334904
	8.39417	0.0213012	8.39458	0.0305846	8.39395	0.0343844	8.39853	0.0337213
	8.40083	0.0208542	8.40125	0.0301525	8.40062	0.0338629	8.4052	0.0343397
	8.4075	0.0207797	8.40792	0.0300035	8.40728	0.033617	8.41187	0.0346825
	8.41417	0.0210777	8.41458	0.0301525	8.41395	0.0334755	8.41853	0.0345185
	8.42083	0.0210479	8.42125	0.0299215	8.42062	0.0333562	8.4252	0.0342205
	8.4275	0.0203997	8.42792	0.0295416	8.42728	0.0334159	8.43187	0.0341907
	8.43417	0.0196919	8.43458	0.0296906	8.43395	0.0340268	8.43853	0.0340417
	8.44083	0.0192896	8.44125	0.0303984	8.44062	0.0349656	8.4452	0.0339001
	8.4475	0.0186563	8.44792	0.0306144	8.44728	0.0353754	8.45187	0.033997
	8.45417	0.0180155	8.45458	0.029929	8.45395	0.0349134	8.45853	0.0344217
	8.46083	0.017941	8.46125	0.0293031	8.46062	0.0340641	8.4652	0.0347421
	8.4675	0.018537	8.46792	0.0291765	8.46728	0.0332147	8.47187	0.0349507
	8.47417	0.0192076	8.47458	0.0288785	8.47395	0.0323132	8.47853	0.0353456
	8.48083	0.0195354	8.48125	0.0280514	8.48062	0.0314638	8.4852	0.0356734
	8.4875	0.019677	8.48792	0.0272617	8.48728	0.0310913	8.49187	0.0356287
	8.49417	0.0194386	8.49458	0.0273362	8.49395	0.0313446	8.49853	0.0352338
	8.50083	0.0187531	8.50125	0.0280142	8.50062	0.0315085	8.5052	0.0347048
	8.5075	0.0176653	8.50792	0.0281781	8.50728	0.0310987	8.51187	0.0335947
	8.51417	0.0166148	8.51458	0.0280812	8.51395	0.0304654	8.51853	0.0317693
	8.52083	0.0160038	8.52125	0.0280812	8.52062	0.0300184	8.5252	0.0294968
	8.5275	0.0159442	8.52792	0.02864	8.52728	0.0298247	8.53187	0.0276342
	8.53417	0.0162423	8.53458	0.0293627	8.53395	0.0297278	8.53853	0.026539
	8.54083	0.0166744	8.54125	0.0300705	8.54062	0.0299364	8.5452	0.0265762
	8.5475	0.0173077	8.54792	0.0310391	8.54728	0.0304282	8.55187	0.0276715
	8.55417	0.0186116	8.55458	0.0316203	8.55395	0.0309572	8.55853	0.0291914
	8.56083	0.0200719	8.56125	0.031434	8.56062	0.0315383	8.5652	0.030838
	8.5675	0.0212044	8.56792	0.0303164	8.56728	0.032343	8.57187	0.0319481
	8.57417	0.0216365	8.57458	0.0286549	8.57395	0.0330657	8.57853	0.0329465
	8.58083	0.0218153	8.58125	0.0269189	8.58062	0.0333041	8.5852	0.0332743
	8.5875	0.0218973	8.58792	0.0255704	8.58728	0.0332519	8.59187	0.0331178
	8.59417	0.0213757	8.59458	0.0251606	8.59395	0.0335202	8.59853	0.0325516
	8.60083	0.0202134	8.60125	0.0253692	8.60062	0.0340939	8.6052	0.0317544
	8.6075	0.0189245	8.60792	0.02601	8.60728	0.0346825	8.61187	0.0312105
	8.61417	0.0181645	8.61458	0.0270009	8.61395	0.0350028	8.61853	0.0305921
	8.62083	0.0178143	8.62125	0.0279844	8.62062	0.0351891	8.6252	0.0298172
	8.6275	0.0174418	8.62792	0.0287294	8.62728	0.034973	8.63187	0.028789
	8.63417	0.0167862	8.63458	0.0290871	8.63395	0.0340566	8.63853	0.0284538
	8.64083	0.0166371	8.64125	0.0296235	8.64062	0.0322908	8.6452	0.0291467
	8.6475	0.0171885	8.64792	0.0300631	8.64728	0.03016	8.65187	0.0305176
	8.65417	0.0179484	8.65458	0.0301301	8.65395	0.0284836	8.65853	0.031665
	8.66083	0.0181049	8.66125	0.0298396	8.66062	0.0274479	8.6652	0.0328794
	8.6675	0.0177249	8.66792	0.0294745	8.66728	0.0272691	8.67187	0.0339746
	8.67417	0.0176504	8.67458	0.0294447	8.67395	0.0277981	8.67853	0.0344142
	8.68083	0.0175685	8.68125	0.0297129	8.68062	0.0287816	8.6852	0.0336319
	8.6875	0.0172183	8.68792	0.0301003	8.68728	0.0292435	8.69187	0.032112
	8.69417	0.0168085	8.69458	0.0303984	8.69395	0.0288561	8.69853	0.0306219
	8.70083	0.0169426	8.70125	0.0304505	8.70062	0.0283271	8.7052	0.0294149
	8.7075	0.0178441	8.70792	0.0300929	8.70728	0.0280961	8.71187	0.0290349
	8.71417	0.0186488	8.71458	0.0292733	8.71395	0.0278875	8.71853	0.0295267
	8.72083	0.0188872	8.72125	0.0280738	8.72062	0.0275671	8.7252	0.0306889
	8.7275	0.0183135	8.72792	0.0269637	8.72728	0.0273585	8.73187	0.0318736
	8.73417	0.0173151	8.73458	0.0261143	8.73395	0.0272542	8.73853	0.0330061
	8.74083	0.0167415	8.74125	0.0256002	8.74062	0.0272095	8.7452	0.034146
	8.7475	0.0163391	8.74792	0.0254139	8.74728	0.0272989	8.75187	0.0346676
	8.75417	0.0158325	8.75458	0.0254512	8.75395	0.0273883	8.75853	0.0343919
	8.76083	0.0151172	8.76125	0.0253841	8.76062	0.0276268	8.7652	0.0336617
	8.7675	0.0148341	8.76792	0.0249222	8.76728	0.0278652	8.77187	0.0328347
	8.77417	0.0147671	8.77458	0.0240505	8.77395	0.0284016	8.77853	0.0320375
	8.78083	0.013873	8.78125	0.0232011	8.78062	0.0285208	8.7852	0.031054
	8.7875	0.0126809	8.78792	0.0226647	8.78728	0.0284985	8.79187	0.0303835
	8.79417	0.0122711	8.79458	0.0223145	8.79395	0.0285581	8.79853	0.0298768
	8.80083	0.0128448	8.80125	0.0223666	8.80062	0.0287667	8.8052	0.0293553
	8.8075	0.0135154	8.80792	0.0229552	8.80728	0.0290424	8.81187	0.0289306
	8.81417	0.0139624	8.81458	0.0240356	8.81395	0.0292137	8.81853	0.0286251
	8.82083	0.0148937	8.82125	0.0248775	8.82062	0.0296012	8.8252	0.0287443
	8.8275	0.0163764	8.82792	0.0252277	8.82728	0.0298768	8.83187	0.0289232
	8.83417	0.0178739	8.83458	0.0251606	8.83395	0.0301898	8.83853	0.0293553
	8.84083	0.0186861	8.84125	0.0249594	8.84062	0.0305399	8.8452	0.0298843
	8.8475	0.0188202	8.84792	0.0245646	8.84728	0.0309795	8.85187	0.0302196
	8.85417	0.018388	8.85458	0.0241622	8.85395	0.0313371	8.85853	0.0303313
	8.86083	0.0178218	8.86125	0.0239685	8.86062	0.0316575	8.8652	0.03016
	8.8675	0.0171065	8.86792	0.0236928	8.86728	0.0318438	8.87187	0.0301749
	8.87417	0.0161231	8.87458	0.023447	8.87395	0.0317991	8.87853	0.0302345
	8.88083	0.0150204	8.88125	0.0233278	8.88062	0.0314116	8.8852	0.030309
	8.8875	0.0142306	8.88792	0.0238419	8.88728	0.0305697	8.89187	0.0302196
	8.89417	0.0142902	8.89458	0.0246316	8.89395	0.0294298	8.89853	0.0303462
	8.90083	0.0145063	8.90125	0.025481	8.90062	0.0281259	8.9052	0.0307932
	8.9075	0.0143722	8.90792	0.026226	8.90728	0.0269264	8.91187	0.0312775
	8.91417	0.0141189	8.91458	0.0268668	8.91395	0.0259727	8.91853	0.0314265
	8.92083	0.0145659	8.92125	0.0268146	8.92062	0.0254065	8.9252	0.0315532
	8.9275	0.015676	8.92792	0.0260174	8.92728	0.0254661	8.93187	0.0317693
	8.93417	0.0167638	8.93458	0.0251159	8.93395	0.0257045	8.93853	0.0315681
	8.94083	0.0178218	8.94125	0.025101	8.94062	0.0258237	8.9452	0.030905
	8.9475	0.0190437	8.94792	0.0260398	8.94728	0.025548	8.95187	0.030309
	8.95417	0.0201389	8.95458	0.0270456	8.95395	0.025034	8.95853	0.03016
	8.96083	0.0205785	8.96125	0.0280589	8.96062	0.0244081	8.9652	0.0295937
	8.9675	0.0199452	8.96792	0.0293106	8.96728	0.0239685	8.97187	0.0286698
	8.97417	0.018917	8.97458	0.0309274	8.97395	0.0243112	8.97853	0.0283346
	8.98083	0.0175536	8.98125	0.0317395	8.98062	0.025332	8.9852	0.0284538
	8.9875	0.0160262	8.98792	0.0314265	8.98728	0.0262782	8.99187	0.0282228
	8.99417	0.0149906	8.99458	0.0309274	8.99395	0.0269637	8.99853	0.0276342
	9.00083	0.0142083	9.00125	0.0309274	9.00062	0.0271797	9.0052	0.0278056
	9.0075	0.0139177	9.00792	0.0307336	9.00728	0.0269637	9.01187	0.0289381
	9.01417	0.0134408	9.01458	0.0295788	9.01395	0.0262931	9.01853	0.029929
	9.02083	0.0133067	9.02125	0.0281855	9.02062	0.0255257	9.0252	0.0306144
	9.0275	0.0136793	9.02792	0.0276044	9.02728	0.0253767	9.03187	0.0310168
	9.03417	0.014022	9.03458	0.0274256	9.03395	0.0256374	9.03853	0.0307709
	9.04083	0.0144765	9.04125	0.0272393	9.04062	0.0262782	9.0452	0.0296459
	9.0475	0.0149757	9.04792	0.0272691	9.04728	0.0271127	9.05187	0.0281334
	9.05417	0.0155419	9.05458	0.027515	9.05395	0.0277981	9.05853	0.0270307
	9.06083	0.0157356	9.06125	0.0273064	9.06062	0.0281483	9.0652	0.0262931
	9.0675	0.0154078	9.06792	0.0265241	9.06728	0.0281855	9.07187	0.0261217
	9.07417	0.0147149	9.07458	0.0261143	9.07395	0.0279769	9.07853	0.0268593
	9.08083	0.0139326	9.08125	0.0261888	9.08062	0.0277907	9.0852	0.0279024
	9.0875	0.0135228	9.08792	0.0258461	9.08728	0.027582	9.09187	0.0282973
	9.09417	0.0138655	9.09458	0.0251755	9.09395	0.0276417	9.09853	0.0279546
	9.10083	0.014618	9.10125	0.0249818	9.10062	0.027962	9.1052	0.0275299
	9.1075	0.0153258	9.10792	0.0251234	9.10728	0.0287369	9.11187	0.0274405
	9.11417	0.0160709	9.11458	0.0246242	9.11395	0.029929	9.11853	0.0272244
	9.12083	0.0169203	9.12125	0.0233874	9.12062	0.0309348	9.1252	0.0272617
	9.1275	0.0176728	9.12792	0.0225008	9.12728	0.0312552	9.13187	0.0281706
	9.13417	0.0177845	9.13458	0.022456	9.13395	0.0307932	9.13853	0.0295788
	9.14083	0.0171736	9.14125	0.0227764	9.14062	0.0299588	9.1452	0.0307485
	9.1475	0.0160709	9.14792	0.0235662	9.14728	0.0287071	9.15187	0.0311583
	9.15417	0.0147596	9.15458	0.0248328	9.15395	0.0270978	9.15853	0.0312477
	9.16083	0.0133589	9.16125	0.0261515	9.16062	0.0254363	9.1652	0.0314936
	9.1675	0.0121146	9.16792	0.0269189	9.16728	0.0244603	9.17187	0.0315607
	9.17417	0.0114068	9.17458	0.0268146	9.17395	0.0242442	9.17853	0.031203
	9.18083	0.0117049	9.18125	0.0264943	9.18062	0.0243485	9.1852	0.0306964
	9.1875	0.0124201	9.18792	0.0260025	9.18728	0.0245571	9.19187	0.0302121
	9.19417	0.0130832	9.19458	0.0253692	9.19395	0.0248402	9.19853	0.0298619
	9.20083	0.0136197	9.20125	0.0247508	9.20062	0.0254288	9.2052	0.0292882
	9.2075	0.0139624	9.20792	0.0243783	9.20728	0.02601	9.21187	0.0287741
	9.21417	0.0141039	9.21458	0.0246391	9.21395	0.0263378	9.21853	0.028871
	9.22083	0.0138879	9.22125	0.0251085	9.22062	0.0259206	9.2252	0.0294745
	9.2275	0.0142679	9.22792	0.0252873	9.22728	0.0249967	9.23187	0.0304356
	9.23417	0.0149235	9.23458	0.0251532	9.23395	0.0242814	9.23853	0.0313297
	9.24083	0.0148267	9.24125	0.0249669	9.24062	0.0242591	9.2452	0.0317469
	9.2475	0.0136048	9.24792	0.0248402	9.24728	0.0245422	9.25187	0.0317097
	9.25417	0.0120625	9.25458	0.0246912	9.25395	0.0249445	9.25853	0.0310242
	9.26083	0.0109002	9.26125	0.0244156	9.26062	0.0261664	9.2652	0.0297055
	9.2675	0.00986457	9.26792	0.0243336	9.26728	0.0278428	9.27187	0.027962
	9.27417	0.00916421	9.27458	0.0245869	9.27395	0.0288486	9.27853	0.0264794
	9.28083	0.00937283	9.28125	0.0250265	9.28062	0.0285506	9.2852	0.0259429
	9.2875	0.0105724	9.28792	0.0254363	9.28728	0.0280142	9.29187	0.0259653
	9.29417	0.0121072	9.29458	0.02563	9.29395	0.0279248	9.29853	0.0262931
	9.30083	0.0138581	9.30125	0.0260994	9.30062	0.0276715	9.3052	0.0267327
	9.3075	0.0154823	9.30792	0.0267625	9.30728	0.0274703	9.31187	0.0271052
	9.31417	0.0165477	9.31458	0.0270605	9.31395	0.0275895	9.31853	0.0271872
	9.32083	0.0170544	9.32125	0.0268444	9.32062	0.0278577	9.3252	0.0265986
	9.3275	0.0175536	9.32792	0.0269637	9.32728	0.0274852	9.33187	0.0256598
	9.33417	0.0182092	9.33458	0.0277981	9.33395	0.0263676	9.33853	0.0246838
	9.34083	0.0180081	9.34125	0.0285208	9.34062	0.0252426	9.3452	0.024043
	9.3475	0.0167638	9.34792	0.0285432	9.34728	0.0243858	9.35187	0.0240877
	9.35417	0.0153258	9.35458	0.0280216	9.35395	0.0239909	9.35853	0.0246614
	9.36083	0.0141039	9.36125	0.027813	9.36062	0.0240877	9.3652	0.0258908
	9.3675	0.0128299	9.36792	0.0279695	9.36728	0.0248253	9.37187	0.0273064
	9.37417	0.0114292	9.37458	0.0282004	9.37395	0.0260174	9.37853	0.0284612
	9.38083	0.0106469	9.38125	0.0280961	9.38062	0.0271201	9.3852	0.0290275
	9.3875	0.0109747	9.38792	0.0276938	9.38728	0.0275597	9.39187	0.0287145
	9.39417	0.0117794	9.39458	0.0275597	9.39395	0.0273436	9.39853	0.0279471
	9.40083	0.0128746	9.40125	0.0275373	9.40062	0.026755	9.4052	0.0269189
	9.4075	0.0142828	9.40792	0.0273511	9.40728	0.0258908	9.41187	0.0259951
	9.41417	0.0159368	9.41458	0.0267848	9.41395	0.0246838	9.41853	0.0254363
	9.42083	0.0172853	9.42125	0.0263751	9.42062	0.0233352	9.4252	0.0252947
	9.4275	0.0184327	9.42792	0.0265837	9.42728	0.0222176	9.43187	0.0257269
	9.43417	0.0195056	9.43458	0.0275746	9.43395	0.0214726	9.43853	0.0263602
	9.44083	0.0198781	9.44125	0.0289232	9.44062	0.0213608	9.4452	0.0272691
	9.4475	0.0189543	9.44792	0.0295788	9.44728	0.0218526	9.45187	0.0282302
	9.45417	0.0173822	9.45458	0.0294596	9.45395	0.0230521	9.45853	0.0289232
	9.46083	0.0160486	9.46125	0.0292659	9.46062	0.0248551	9.4652	0.0293478
	9.4675	0.0144169	9.46792	0.0293776	9.46728	0.0267997	9.47187	0.0295416
	9.47417	0.0123158	9.47458	0.0294372	9.47395	0.0283271	9.47853	0.0296235
	9.48083	0.0106543	9.48125	0.0290498	9.48062	0.0288785	9.4852	0.0294894
	9.4875	0.0100881	9.48792	0.0289008	9.48728	0.0283718	9.49187	0.0290722
	9.49417	0.0100285	9.49458	0.0288188	9.49395	0.0268668	9.49853	0.0286475
	9.50083	0.00986457	9.50125	0.0284091	9.50062	0.0248328	9.5052	0.0283793
	9.5075	0.0096336	9.50792	0.0276566	9.50728	0.0228956	9.51187	0.0286996
	9.51417	0.00996143	9.51458	0.026904	9.51395	0.0215769	9.51853	0.0294372
	9.52083	0.0104085	9.52125	0.026755	9.52062	0.0206903	9.5252	0.0297576
	9.5275	0.0109896	9.52792	0.0268072	9.52728	0.019975	9.53187	0.0295863
	9.53417	0.0118017	9.53458	0.0271276	9.53395	0.0194162	9.53853	0.0289828
	9.54083	0.0127405	9.54125	0.0275001	9.54062	0.0191256	9.5452	0.0279918
	9.5475	0.0138432	9.54792	0.0279546	9.54728	0.0193939	9.55187	0.0264123
	9.55417	0.0144392	9.55458	0.0281408	9.55395	0.0196174	9.55853	0.0246987
	9.56083	0.0146851	9.56125	0.0278205	9.56062	0.0197813	9.5652	0.0236407
	9.5675	0.0146627	9.56792	0.0273958	9.56728	0.0199899	9.57187	0.0234619
	9.57417	0.0139475	9.57458	0.0274703	9.57395	0.0207499	9.57853	0.0243187
	9.58083	0.0128001	9.58125	0.0277087	9.58062	0.0215396	9.5852	0.0258386
	9.5875	0.0117943	9.58792	0.0270978	9.58728	0.0217035	9.59187	0.0273883
	9.59417	0.0117347	9.59458	0.0258982	9.59395	0.0213757	9.59853	0.0280887
	9.60083	0.0124648	9.60125	0.0249371	9.60062	0.0213459	9.6052	0.0282899
	9.6075	0.0132322	9.60792	0.0246093	9.60728	0.0222325	9.61187	0.0282452
	9.61417	0.0140741	9.61458	0.0242218	9.61395	0.0232086	9.61853	0.0280365
	9.62083	0.0148788	9.62125	0.023827	9.62062	0.0236332	9.6252	0.0275597
	9.6275	0.0155568	9.62792	0.0239983	9.62728	0.0231117	9.63187	0.0270605
	9.63417	0.0153854	9.63458	0.0247806	9.63395	0.0224113	9.63853	0.0272989
	9.64083	0.0147074	9.64125	0.0255778	9.64062	0.0216663	9.6452	0.0277162
	9.6475	0.0139773	9.64792	0.0260174	9.64728	0.0206307	9.65187	0.0280216
	9.65417	0.0133887	9.65458	0.0261888	9.65395	0.0197515	9.65853	0.0276938
	9.66083	0.0126883	9.66125	0.02639	9.66062	0.0197664	9.6652	0.0273362
	9.6675	0.0114888	9.66792	0.0265017	9.66728	0.0206456	9.67187	0.0271276
	9.67417	0.0105202	9.67458	0.0261888	9.67395	0.02148	9.67853	0.0267625
	9.68083	0.00992417	9.68125	0.0253767	9.68062	0.0219122	9.6852	0.02639
	9.6875	0.00977516	9.68792	0.0243336	9.68728	0.0220612	9.69187	0.0261292
	9.69417	0.00991672	9.69458	0.0232607	9.69395	0.0217408	9.69853	0.0262111
	9.70083	0.0102594	9.70125	0.0219271	9.70062	0.020735	9.7052	0.0260696
	9.7075	0.0109524	9.70792	0.0207573	9.70728	0.0199452	9.71187	0.0257865
	9.71417	0.0116602	9.71458	0.0204518	9.71395	0.0198632	9.71853	0.0255182
	9.72083	0.012055	9.72125	0.020802	9.72062	0.0204369	9.7252	0.0251606
	9.7275	0.0120252	9.72792	0.0211298	9.72728	0.0208542	9.73187	0.0246093
	9.73417	0.0115708	9.73458	0.0212193	9.73395	0.0212491	9.73853	0.0239983
	9.74083	0.011228	9.74125	0.0216663	9.74062	0.0220537	9.7452	0.0239462
	9.7475	0.011079	9.74792	0.0224411	9.74728	0.0230968	9.75187	0.0242591
	9.75417	0.0109971	9.75458	0.0229776	9.75395	0.0239536	9.75853	0.0246167
	9.76083	0.0112131	9.76125	0.0231937	9.76062	0.0244305	9.7652	0.0248849
	9.7675	0.0115633	9.76792	0.0232756	9.76728	0.0252128	9.77187	0.0249594
	9.77417	0.0122413	9.77458	0.023298	9.77395	0.0261664	9.77853	0.0248253
	9.78083	0.012517	9.78125	0.0231192	9.78062	0.0267923	9.7852	0.0245124
	9.7875	0.0123978	9.78792	0.0226721	9.78728	0.0264272	9.79187	0.0240803
	9.79417	0.0119656	9.79458	0.0221431	9.79395	0.0259578	9.79853	0.0235215
	9.80083	0.0112504	9.80125	0.0218526	9.80062	0.0258386	9.8052	0.0225827
	9.8075	0.0109449	9.80792	0.0217259	9.80728	0.0255853	9.81187	0.0216886
	9.81417	0.0109896	9.81458	0.0215694	9.81395	0.0247583	9.81853	0.021711
	9.82083	0.0115186	9.82125	0.0211298	9.82062	0.0236705	9.8252	0.0222772
	9.8275	0.0120774	9.82792	0.0206158	9.82728	0.0230297	9.83187	0.022918
	9.83417	0.0125691	9.83458	0.0203922	9.83395	0.022389	9.83853	0.0236705
	9.84083	0.0133738	9.84125	0.0202358	9.84062	0.0212714	9.8452	0.0252649
	9.8475	0.0140443	9.84792	0.0204667	9.84728	0.0202507	9.85187	0.0274554
	9.85417	0.0138283	9.85458	0.0212267	9.85395	0.0202358	9.85853	0.0286251
	9.86083	0.0126958	9.86125	0.0226423	9.86062	0.020951	9.8652	0.0286549
	9.8675	0.0117421	9.86792	0.0242665	9.86728	0.0218526	9.87187	0.0283271
	9.87417	0.0118017	9.87458	0.0249967	9.87395	0.0226349	9.87853	0.0283793
	9.88083	0.0121817	9.88125	0.0250712	9.88062	0.0236258	9.8852	0.0285134
	9.8875	0.0122786	9.88792	0.0245646	9.88728	0.0249669	9.89187	0.0282452
	9.89417	0.0128523	9.89458	0.0239462	9.89395	0.0258163	9.89853	0.0277534
	9.90083	0.0139922	9.90125	0.0233352	9.90062	0.0263974	9.9052	0.027366
	9.9075	0.0148267	9.90792	0.0224188	9.90728	0.0267178	9.91187	0.0271127
	9.91417	0.0146255	9.91458	0.02186	9.91395	0.0272095	9.91853	0.0266507
	9.92083	0.0139326	9.92125	0.0217557	9.92062	0.0278279	9.9252	0.0264347
	9.9275	0.0132546	9.92792	0.022538	9.92728	0.0277236	9.93187	0.0267476
	9.93417	0.0122562	9.93458	0.023745	9.93395	0.0267476	9.93853	0.0273436
	9.94083	0.0113994	9.94125	0.0245422	9.94062	0.0249818	9.9452	0.0273362
	9.9475	0.0111759	9.94792	0.0251085	9.94728	0.0235364	9.95187	0.0270084
	9.95417	0.0115931	9.95458	0.0254884	9.95395	0.0225604	9.95853	0.0271425
	9.96083	0.0122711	9.96125	0.0258163	9.96062	0.0215694	9.9652	0.027217
	9.9675	0.0130981	9.96792	0.02563	9.96728	0.0207424	9.97187	0.0268295
	9.97417	0.0146255	9.97458	0.0254512	9.97395	0.0205189	9.97853	0.0262111
	9.98083	0.0162646	9.98125	0.0255704	9.98062	0.0213534	9.9852	0.0263155
	9.9875	0.0171587	9.98792	0.0260249	9.98728	0.0226945	9.99187	0.026837
	9.99417	0.0171363	9.99458	0.026539	9.99395	0.023894	9.99853	0.0269488
	10.0008	0.016354	10.0013	0.0269488	10.0006	0.0247285	10.0052	0.0264272
	10.0075	0.0154972	10.0079	0.0271127	10.0073	0.0251606	10.0119	0.0256896
	10.0142	0.0142977	10.0146	0.0262037	10.0139	0.0256822	10.0185	0.025183
	10.0208	0.0133961	10.0213	0.0249967	10.0206	0.026159	10.0252	0.0250116
	10.0275	0.0131205	10.0279	0.024192	10.0273	0.0260696	10.0319	0.0249445
	10.0342	0.0133738	10.0346	0.0242218	10.034	0.0255406	10.0385	0.0248626
	10.0408	0.0135228	10.0412	0.0242442	10.0406	0.0249743	10.0452	0.0249892
	10.0475	0.0130385	10.0479	0.0240877	10.0473	0.0247583	10.0519	0.025183
	10.0542	0.0121519	10.0546	0.0245869	10.054	0.0245273	10.0585	0.0252649
	10.0608	0.0110418	10.0612	0.0251308	10.0606	0.0239536	10.0652	0.0248849
	10.0675	0.00990927	10.0679	0.0252426	10.0673	0.023514	10.0719	0.0244007
	10.0742	0.00908971	10.0746	0.0243485	10.0739	0.0229627	10.0785	0.0237897
	10.0808	0.00884384	10.0813	0.0232905	10.0806	0.0225604	10.0852	0.0229329
	10.0875	0.00910461	10.0879	0.0223666	10.0873	0.0222102	10.0919	0.0222251
	10.0942	0.00973046	10.0946	0.0212789	10.0939	0.0220686	10.0985	0.0222847
	10.1008	0.0102893	10.1013	0.0202283	10.1006	0.0218004	10.1052	0.0230968
	10.1075	0.0110045	10.1079	0.0192598	10.1073	0.021182	10.1119	0.0235066
	10.1142	0.0113472	10.1146	0.0184402	10.114	0.0207201	10.1185	0.0230446
	10.1208	0.0113621	10.1212	0.0180304	10.1206	0.0206828	10.1252	0.0222847
	10.1275	0.0113919	10.1279	0.0181049	10.1273	0.0208169	10.1319	0.0216514
	10.1342	0.0118092	10.1346	0.0185221	10.134	0.0208542	10.1385	0.0209361
	10.1408	0.0122637	10.1412	0.0190586	10.1406	0.0209883	10.1452	0.0196025
	10.1475	0.0123233	10.1479	0.0196174	10.1473	0.0213757	10.1519	0.0184625
	10.1542	0.0123009	10.1546	0.0205263	10.154	0.0218451	10.1585	0.0183508
	10.1608	0.0123978	10.1613	0.021182	10.1606	0.0219047	10.1652	0.019528
	10.1675	0.0118613	10.1679	0.0215843	10.1673	0.0216886	10.1719	0.0212193
	10.1742	0.0103936	10.1746	0.0220612	10.1739	0.0216886	10.1785	0.0223145
	10.1808	0.0089556	10.1813	0.022769	10.1806	0.0224188	10.1852	0.0230968
	10.1875	0.00800192	10.1879	0.0235066	10.1873	0.0236854	10.1919	0.0239238
	10.1942	0.00745803	10.1946	0.0236854	10.1939	0.0248775	10.1985	0.0248328
	10.2008	0.00727177	10.2012	0.0236332	10.2006	0.0255853	10.2052	0.0249371
	10.2075	0.00785291	10.2079	0.0235587	10.2073	0.0258237	10.2119	0.0241473
	10.2142	0.00899285	10.2146	0.023298	10.214	0.0255778	10.2185	0.0233874
	10.2208	0.00979751	10.2212	0.0223517	10.2206	0.025101	10.2252	0.0235662
	10.2275	0.0102967	10.2279	0.0207052	10.2273	0.0245348	10.2319	0.0244379
	10.2342	0.0111088	10.2346	0.019528	10.234	0.0239834	10.2385	0.025481
	10.2408	0.0119656	10.2413	0.0193641	10.2406	0.0238717	10.2452	0.0261739
	10.2475	0.0124797	10.2479	0.0195876	10.2473	0.0245199	10.2519	0.0265688
	10.2542	0.0121966	10.2546	0.0191629	10.2539	0.025481	10.2585	0.0267252
	10.2608	0.0118762	10.2613	0.0188574	10.2606	0.0258088	10.2652	0.0261217
	10.2675	0.0120699	10.2679	0.0192225	10.2673	0.0256225	10.2719	0.0247285
	10.2742	0.0124425	10.2746	0.0198931	10.2739	0.0254661	10.2785	0.0228807
	10.2808	0.0125542	10.2812	0.0198632	10.2806	0.0251904	10.2852	0.021711
	10.2875	0.0123307	10.2879	0.0196174	10.2873	0.0240728	10.2919	0.0212565
	10.2942	0.0125617	10.2946	0.0202805	10.294	0.0226498	10.2985	0.0210106
	10.3008	0.013411	10.3012	0.0215992	10.3006	0.0217706	10.3052	0.0207573
	10.3075	0.0140592	10.3079	0.0229105	10.3073	0.0214502	10.3119	0.0208989
	10.3142	0.01432	10.3146	0.023827	10.314	0.0214502	10.3185	0.0214502
	10.3208	0.0145063	10.3212	0.0244752	10.3206	0.0218898	10.3252	0.0218228
	10.3275	0.014782	10.3279	0.024654	10.3273	0.0230372	10.3319	0.0221059
	10.3342	0.0146627	10.3346	0.0243261	10.3339	0.0243858	10.3385	0.0225306
	10.3408	0.0137314	10.3413	0.0237525	10.3406	0.0250638	10.3452	0.0228658
	10.3475	0.0123456	10.3479	0.0235364	10.3473	0.0246987	10.3519	0.0227541
	10.3542	0.0108182	10.3546	0.0237003	10.3539	0.0235587	10.3585	0.0222325
	10.3608	0.00932068	10.3613	0.0244752	10.3606	0.0221059	10.3652	0.0220388
	10.3675	0.00823289	10.3679	0.0253096	10.3673	0.0211596	10.3719	0.0218675
	10.3742	0.00797212	10.3746	0.0258088	10.374	0.0210404	10.3785	0.021942
	10.3808	0.0083074	10.3812	0.025779	10.3806	0.0217482	10.3852	0.0224337
	10.3875	0.00824779	10.3879	0.0254288	10.3873	0.0233427	10.3919	0.0231266
	10.3942	0.00744313	10.3946	0.024803	10.394	0.0252053	10.3985	0.0235438
	10.4008	0.00692159	10.4012	0.0234917	10.4006	0.0265613	10.4052	0.0231639
	10.4075	0.0071153	10.4079	0.022307	10.4073	0.0266433	10.4119	0.0226051
	10.4142	0.00762194	10.4146	0.0215694	10.4139	0.02563	10.4185	0.0218377
	10.4208	0.00777096	10.4213	0.0213012	10.4206	0.0242963	10.4252	0.0212789
	10.4275	0.00825524	10.4279	0.0210181	10.4273	0.0226051	10.4319	0.0209287
	10.4342	0.00935048	10.4346	0.0210777	10.4339	0.0209585	10.4385	0.021033
	10.4408	0.0102818	10.4413	0.0220537	10.4406	0.0201091	10.4452	0.0217482
	10.4475	0.010699	10.4479	0.0230521	10.4473	0.020273	10.4519	0.022918
	10.4542	0.0111982	10.4546	0.0241026	10.454	0.0207871	10.4585	0.0245422
	10.4608	0.0120848	10.4612	0.0249743	10.4606	0.0209808	10.4652	0.0260398
	10.4675	0.012815	10.4679	0.0256523	10.4673	0.0213608	10.4719	0.0274777
	10.4742	0.0130311	10.4746	0.0256151	10.474	0.0220761	10.4785	0.0285357
	10.4808	0.0129417	10.4812	0.0252351	10.4806	0.0225231	10.4852	0.0288412
	10.4875	0.0125244	10.4879	0.0254437	10.4873	0.0225753	10.4919	0.0284985
	10.4942	0.011526	10.4946	0.0256598	10.4939	0.0225157	10.4985	0.0279173
	10.5008	0.0102445	10.5013	0.0257269	10.5006	0.0227839	10.5052	0.0276566
	10.5075	0.009045	10.5079	0.0258535	10.5073	0.0232011	10.5119	0.0268891
	10.5142	0.00829995	10.5146	0.0261888	10.5139	0.0231862	10.5185	0.0258237
	10.5208	0.00799447	10.5213	0.0259206	10.5206	0.023149	10.5252	0.0251308
	10.5275	0.00815094	10.5279	0.0248775	10.5273	0.0227615	10.5319	0.0249892
	10.5342	0.00867248	10.5346	0.0238866	10.534	0.0223145	10.5385	0.0247657
	10.5408	0.00919402	10.5412	0.0232235	10.5406	0.0215694	10.5452	0.0239164
	10.5475	0.00988692	10.5479	0.0223219	10.5473	0.0203773	10.5519	0.0233576
	10.5542	0.0103042	10.5546	0.0208244	10.554	0.0193268	10.5585	0.023149
	10.5608	0.0106543	10.5612	0.0194609	10.5606	0.0180751	10.5652	0.0229254
	10.5675	0.0110865	10.5679	0.0186712	10.5673	0.0172108	10.5719	0.0225008
	10.5742	0.0116155	10.5746	0.0184178	10.5739	0.0164956	10.5785	0.0222772
	10.5808	0.0121668	10.5813	0.01847	10.5806	0.0160187	10.5852	0.0222176
	10.5875	0.012286	10.5879	0.0186861	10.5873	0.0160038	10.5919	0.0221282
	10.5942	0.0123158	10.5946	0.019215	10.5939	0.0164211	10.5985	0.0223592
	10.6008	0.0120476	10.6013	0.0198036	10.6006	0.017181	10.6052	0.0229627
	10.6075	0.0113398	10.6079	0.0203922	10.6073	0.0176355	10.6119	0.0237152
	10.6142	0.00999868	10.6146	0.0211522	10.614	0.0178143	10.6185	0.0239834
	10.6208	0.00891834	10.6212	0.0219718	10.6206	0.0181794	10.6252	0.0239834
	10.6275	0.00854582	10.6279	0.0228435	10.6273	0.0188649	10.6319	0.0237599
	10.6342	0.00876188	10.6346	0.0235289	10.634	0.019677	10.6385	0.0231937
	10.6408	0.00938773	10.6412	0.0239834	10.6406	0.0204667	10.6452	0.0221953
	10.6475	0.0102594	10.6479	0.0239909	10.6473	0.0212565	10.6519	0.0208393
	10.6542	0.0115409	10.6546	0.023149	10.654	0.0220686	10.6585	0.0193343
	10.6608	0.0121966	10.6613	0.0220761	10.6606	0.0224859	10.6652	0.0181347
	10.6675	0.0121519	10.6679	0.0214055	10.6673	0.0221431	10.6719	0.0176579
	10.6742	0.0119656	10.6746	0.0215396	10.6739	0.021264	10.6785	0.017859
	10.6808	0.0120178	10.6813	0.0223964	10.6806	0.0200644	10.6852	0.0184923
	10.6875	0.0120997	10.6879	0.0236034	10.6873	0.0191405	10.6919	0.0192374
	10.6942	0.0115186	10.6946	0.0251979	10.6939	0.018701	10.6985	0.0203699
	10.7008	0.0110343	10.7012	0.0265613	10.7006	0.0191331	10.7052	0.021413
	10.7075	0.0109896	10.7079	0.0272691	10.7073	0.0199825	10.7119	0.0220314
	10.7142	0.0112131	10.7146	0.0269935	10.714	0.0206754	10.7185	0.0217631
	10.7208	0.011459	10.7212	0.0259206	10.7206	0.0215396	10.7252	0.0210851
	10.7275	0.0120029	10.7279	0.0245124	10.7273	0.0227243	10.7319	0.0204816
	10.7342	0.0131428	10.7346	0.0228211	10.734	0.024043	10.7385	0.0199303
	10.7408	0.013791	10.7413	0.0213161	10.7406	0.0243187	10.7452	0.0195429
	10.7475	0.013411	10.7479	0.0205114	10.7473	0.0238866	10.7519	0.0193864
	10.7542	0.0123382	10.7546	0.0208169	10.7539	0.0231043	10.7585	0.0200942
	10.7608	0.0111461	10.7613	0.0216141	10.7606	0.02224	10.7652	0.0211447
	10.7675	0.00999868	10.7679	0.0222847	10.7673	0.0210926	10.7719	0.0219941
	10.7742	0.00848621	10.7746	0.0226423	10.7739	0.0197068	10.7785	0.0226349
	10.7808	0.00727922	10.7812	0.0228882	10.7806	0.018917	10.7852	0.023298
	10.7875	0.00700355	10.7879	0.0230223	10.7873	0.0187904	10.7919	0.0237301
	10.7942	0.00751764	10.7946	0.0226498	10.794	0.0191182	10.7985	0.023365
	10.8008	0.00799447	10.8012	0.0220537	10.8006	0.019446	10.8052	0.0226423
	10.8075	0.00793487	10.8079	0.0214055	10.8073	0.0198334	10.8119	0.0220686
	10.8142	0.00798702	10.8146	0.0209287	10.814	0.0203922	10.8185	0.0216588
	10.8208	0.00882894	10.8212	0.0204742	10.8206	0.0208169	10.8252	0.0207275
	10.8275	0.00978261	10.8279	0.0199154	10.8273	0.0207871	10.8319	0.019215
	10.8342	0.0101328	10.8346	0.0194386	10.8339	0.0207052	10.8385	0.0177547
	10.8408	0.0100806	10.8413	0.0191703	10.8406	0.0210106	10.8452	0.0169501
	10.8475	0.00996888	10.8479	0.0195131	10.8473	0.0217706	10.8519	0.0169948
	10.8542	0.0102222	10.8546	0.0201836	10.8539	0.0222474	10.8585	0.0178441
	10.8608	0.00993162	10.8613	0.0207722	10.8606	0.0222027	10.8652	0.019446
	10.8675	0.00921637	10.8679	0.0212416	10.8673	0.022009	10.8719	0.0212342
	10.8742	0.0083074	10.8746	0.021778	10.874	0.0219643	10.8785	0.022456
	10.8808	0.0077039	10.8812	0.0225008	10.8806	0.0221506	10.8852	0.0226125
	10.8875	0.00750273	10.8879	0.0227094	10.8873	0.0218078	10.8919	0.0214353
	10.8942	0.007011	10.8946	0.0225157	10.894	0.0211969	10.8985	0.0193045
	10.9008	0.00683963	10.9012	0.0222772	10.9006	0.0203103	10.9052	0.0169501
	10.9075	0.00738353	10.9079	0.0221729	10.9073	0.0199378	10.9119	0.0153184
	10.9142	0.00868738	10.9146	0.0222623	10.9139	0.019677	10.9185	0.0145733
	10.9208	0.00996888	10.9213	0.022091	10.9206	0.0189915	10.9252	0.0145808
	10.9275	0.0109375	10.9279	0.0221431	10.9273	0.0180602	10.9319	0.0155494
	10.9342	0.0117049	10.9346	0.0222847	10.9339	0.0171959	10.9385	0.0167936
	10.9408	0.0119433	10.9413	0.0225604	10.9406	0.0170246	10.9452	0.0177622
	10.9475	0.0116527	10.9479	0.0227466	10.9473	0.0165477	10.9519	0.0183731
	10.9542	0.011079	10.9546	0.0227913	10.954	0.0157356	10.9585	0.0189543
	10.9608	0.0104532	10.9612	0.0230521	10.9606	0.0150353	10.9652	0.0196025
	10.9675	0.00987202	10.9679	0.0226796	10.9673	0.0150651	10.9719	0.0199229
	10.9742	0.00961125	10.9746	0.0217855	10.974	0.0154972	10.9785	0.0200942
	10.9808	0.00961125	10.9812	0.0204369	10.9806	0.0156984	10.9852	0.0203997
	10.9875	0.009574	10.9879	0.0195429	10.9873	0.0159442	10.9919	0.0205189
	10.9942	0.00914931	10.9946	0.0189766	10.9939	0.016585	10.9985	0.0204518
	11.0008	0.00870228	11.0013	0.0184625	11.0006	0.0172704	11.0052	0.0203028
	11.0075	0.00851601	11.0079	0.0184551	11.0073	0.0175983	11.0119	0.0201687
	11.0142	0.00847876	11.0146	0.0194237	11.0139	0.0177994	11.0185	0.0200197
	11.0208	0.00894815	11.0213	0.0212863	11.0206	0.0179261	11.0252	0.0195354
	11.0275	0.00993907	11.0279	0.0227019	11.0273	0.0178888	11.0319	0.0186712
	11.0342	0.0113398	11.0346	0.0232533	11.034	0.0174567	11.0385	0.017859
	11.0408	0.0125021	11.0412	0.0234172	11.0406	0.0171363	11.0452	0.017181
	11.0475	0.0130385	11.0479	0.0241846	11.0473	0.0171959	11.0519	0.0167489
	11.0542	0.0131503	11.0546	0.0248849	11.054	0.0174046	11.0585	0.0162497
	11.0608	0.0130385	11.0612	0.0245497	11.0606	0.0179112	11.0652	0.0158474
	11.0675	0.0126138	11.0679	0.0232309	11.0673	0.0185147	11.0719	0.0158548
	11.0742	0.0117943	11.0746	0.0219345	11.0739	0.0192747	11.0785	0.0159666
	11.0808	0.0109598	11.0813	0.0213459	11.0806	0.0200048	11.0852	0.0158623
	11.0875	0.0106618	11.0879	0.0210479	11.0873	0.0204816	11.0919	0.0154078
	11.0942	0.0110567	11.0946	0.0207722	11.0939	0.0205562	11.0985	0.01508
	11.1008	0.0114739	11.1013	0.0208691	11.1006	0.0200942	11.1052	0.0152439
	11.1075	0.0117868	11.1079	0.0214726	11.1073	0.0194237	11.1119	0.0159815
	11.1142	0.0120401	11.1146	0.0222102	11.114	0.0186786	11.1185	0.0171065
	11.1208	0.0123605	11.1212	0.0221506	11.1206	0.0178963	11.1252	0.0184104
	11.1275	0.0125095	11.1279	0.0215471	11.1273	0.0174567	11.1319	0.0199676
	11.1342	0.012137	11.1346	0.020884	11.134	0.0173524	11.1385	0.0212938
	11.1408	0.0115857	11.1412	0.020422	11.1406	0.0173226	11.1452	0.022091
	11.1475	0.0112131	11.1479	0.0201836	11.1473	0.0170842	11.1519	0.0222921
	11.1542	0.0112131	11.1546	0.0199005	11.154	0.0168309	11.1585	0.0222847
	11.1608	0.0111982	11.1613	0.0196993	11.1606	0.016503	11.1652	0.0223368
	11.1675	0.010848	11.1679	0.0191331	11.1673	0.0157878	11.1719	0.0219941
	11.1742	0.0102744	11.1746	0.0186637	11.1739	0.0152364	11.1785	0.0214428
	11.1808	0.00973791	11.1813	0.0185147	11.1806	0.0154898	11.1852	0.0207648
	11.1875	0.00939518	11.1879	0.0186116	11.1873	0.0166297	11.1919	0.0199154
	11.1942	0.00914931	11.1946	0.0185147	11.1939	0.0181124	11.1985	0.0191405
	11.2008	0.0090301	11.2012	0.0182241	11.2006	0.0193343	11.2052	0.0185445
	11.2075	0.009045	11.2079	0.0179335	11.2073	0.0203922	11.2119	0.0186414
	11.2142	0.00874698	11.2146	0.0173599	11.214	0.0213161	11.2185	0.0189245
	11.2208	0.00821054	11.2212	0.0165254	11.2206	0.0219792	11.2252	0.0193119
	11.2275	0.0077337	11.2279	0.0158399	11.2273	0.0221804	11.2319	0.0200719
	11.2342	0.00772625	11.2346	0.0157133	11.234	0.0217929	11.2385	0.0209585
	11.2408	0.00799447	11.2413	0.0161156	11.2406	0.0215769	11.2452	0.0214949
	11.2475	0.00813603	11.2479	0.0166744	11.2473	0.0214949	11.2519	0.021264
	11.2542	0.00859797	11.2546	0.0171438	11.2539	0.0211969	11.2585	0.0209287
	11.2608	0.00917912	11.2613	0.0176653	11.2606	0.0206158	11.2652	0.0206903
	11.2675	0.00914186	11.2679	0.0180677	11.2673	0.0200495	11.2719	0.0202879
	11.2742	0.00797957	11.2746	0.0181347	11.2739	0.0196248	11.2785	0.0192598
	11.2808	0.00629574	11.2812	0.0178218	11.2806	0.0189543	11.2852	0.018023
	11.2875	0.00487268	11.2879	0.0173599	11.2873	0.0180602	11.2919	0.017263
	11.2942	0.00388175	11.2946	0.0172853	11.294	0.0168979	11.2985	0.0170022
	11.3008	0.00355393	11.3012	0.0173971	11.3006	0.0154302	11.3052	0.0172257
	11.3075	0.00429153	11.3079	0.0176355	11.3073	0.0142381	11.3119	0.0174418
	11.3142	0.00601262	11.3146	0.0181496	11.314	0.0137538	11.3185	0.0177547
	11.3208	0.0076741	11.3212	0.0187755	11.3206	0.0141263	11.3252	0.0179932
	11.3275	0.00886619	11.3279	0.019595	11.3273	0.0147894	11.3319	0.0180304
	11.3342	0.00943244	11.3346	0.0202358	11.3339	0.0161678	11.3385	0.0181794
	11.3408	0.00910461	11.3413	0.0206679	11.3406	0.0183433	11.3452	0.0184551
	11.3475	0.00790507	11.3479	0.0209361	11.3473	0.0204071	11.3519	0.0188351
	11.3542	0.00649691	11.3546	0.021033	11.3539	0.0216812	11.3585	0.0187755
	11.3608	0.00542402	11.3613	0.0214726	11.3606	0.0218749	11.3652	0.0185594
	11.3675	0.00459701	11.3679	0.0219569	11.3673	0.0218228	11.3719	0.0185221
	11.3742	0.00383705	11.3746	0.0220239	11.374	0.0215247	11.3785	0.018768
	11.3808	0.00385195	11.3812	0.0217333	11.3806	0.0210032	11.3852	0.0186339
	11.3875	0.0044927	11.3879	0.0211224	11.3873	0.0202954	11.3919	0.0184104
	11.3942	0.00514835	11.3946	0.0204295	11.394	0.0194833	11.3985	0.0187382
	11.4008	0.0057593	11.4012	0.0190884	11.4006	0.0189543	11.4052	0.0192448
	11.4075	0.00649691	11.4079	0.0173673	11.4073	0.0189394	11.4119	0.0192523
	11.4142	0.00740588	11.4146	0.015907	11.4139	0.0195354	11.4185	0.0186935
	11.4208	0.00794977	11.4213	0.0146702	11.4206	0.0199527	11.4252	0.0185892
	11.4275	0.00831485	11.4279	0.0138357	11.4273	0.0199378	11.4319	0.018999
	11.4342	0.00843406	11.4346	0.0134856	11.4339	0.0198856	11.4385	0.0191331
	11.4408	0.0082925	11.4413	0.0139996	11.4406	0.0201762	11.4452	0.0187531
	11.4475	0.00792742	11.4479	0.0151992	11.4473	0.0202507	11.4519	0.0181571
	11.4542	0.0077635	11.4546	0.0161454	11.454	0.0194609	11.4585	0.0172704
	11.4608	0.00786781	11.4612	0.0171065	11.4606	0.0183433	11.4652	0.0160635
	11.4675	0.00789762	11.4679	0.018537	11.4673	0.0176504	11.4719	0.0147223
	11.4742	0.00814348	11.4746	0.0203773	11.474	0.0176728	11.4785	0.0138879
	11.4808	0.00861287	11.4812	0.0216737	11.4806	0.0178143	11.4852	0.0141039
	11.4875	0.00882149	11.4879	0.0215843	11.4873	0.0178739	11.4919	0.0150353
	11.4942	0.00831485	11.4946	0.0208169	11.4939	0.0177249	11.4985	0.0161976
	11.5008	0.0070557	11.5013	0.0196993	11.5006	0.0176951	11.5052	0.0169724
	11.5075	0.00587851	11.5079	0.0181943	11.5073	0.0175834	11.5119	0.0172481
	11.5142	0.00486523	11.5146	0.0164509	11.5139	0.017263	11.5185	0.0173822
	11.5208	0.00389665	11.5213	0.0150055	11.5206	0.016585	11.5252	0.0176728
	11.5275	0.00330806	11.5279	0.014849	11.5273	0.0156462	11.5319	0.0179261
	11.5342	0.00328571	11.5346	0.0156909	11.534	0.0148043	11.5385	0.0186041
	11.5408	0.00420213	11.5412	0.0168532	11.5406	0.0141189	11.5452	0.0194982
	11.5475	0.00543147	11.5479	0.0179559	11.5473	0.0139847	11.5519	0.0206009
	11.5542	0.00628084	11.5546	0.0190511	11.554	0.0144318	11.5585	0.0212789
	11.5608	0.00715256	11.5612	0.0202432	11.5606	0.0150129	11.5652	0.0211895
	11.5675	0.00824034	11.5679	0.0206679	11.5673	0.0153035	11.5719	0.0210628
	11.5742	0.00920147	11.5746	0.0204369	11.5739	0.0153109	11.5785	0.0207648
	11.5808	0.00932068	11.5813	0.0200123	11.5806	0.0155345	11.5852	0.0203028
	11.5875	0.00865757	11.5879	0.0193417	11.5873	0.0157282	11.5919	0.0194609
	11.5942	0.00832975	11.5946	0.0179037	11.5939	0.0155792	11.5985	0.0188574
	11.6008	0.00820309	11.6013	0.016287	11.6006	0.0155121	11.6052	0.0188351
	11.6075	0.00784546	11.6079	0.0155121	11.6073	0.0163093	11.6119	0.0187829
	11.6142	0.00751019	11.6146	0.0157356	11.614	0.0177175	11.6185	0.0182539
	11.6208	0.00743568	11.6212	0.0163093	11.6206	0.0187904	11.6252	0.0178069
	11.6275	0.00741333	11.6279	0.0169873	11.6273	0.0190511	11.6319	0.0180155
	11.6342	0.00678748	11.6346	0.0177547	11.634	0.0189617	11.6385	0.0184998
	11.6408	0.00563264	11.6412	0.0185594	11.6406	0.0186116	11.6452	0.01847
	11.6475	0.00464171	11.6479	0.019148	11.6473	0.0175238	11.6519	0.0180602
	11.6542	0.00400841	11.6546	0.0195801	11.654	0.0160262	11.6585	0.0175759
	11.6608	0.00391155	11.6613	0.0200123	11.6606	0.0148416	11.6652	0.0165701
	11.6675	0.00442564	11.6679	0.0206456	11.6673	0.0147074	11.6719	0.0150725
	11.6742	0.00555068	11.6746	0.0216886	11.6739	0.0151917	11.6785	0.0140816
	11.6808	0.00682473	11.6813	0.0221953	11.6806	0.0159964	11.6852	0.0141039
	11.6875	0.00799447	11.6879	0.0220016	11.6873	0.017263	11.6919	0.0148192
	11.6942	0.00869483	11.6946	0.0210926	11.6939	0.0187233	11.6985	0.015758
	11.7008	0.00869483	11.7012	0.0201017	11.7006	0.0197813	11.7052	0.0172853
	11.7075	0.00788271	11.7079	0.0192523	11.7073	0.0197738	11.7119	0.0188947
	11.7142	0.00684708	11.7146	0.0183284	11.714	0.0192001	11.7185	0.0193641
	11.7208	0.00641495	11.7212	0.0177398	11.7206	0.0186712	11.7252	0.0185892
	11.7275	0.0063926	11.7279	0.017792	11.7273	0.0182465	11.7319	0.0172257
	11.7342	0.00656396	11.7346	0.0185892	11.734	0.0176579	11.7385	0.0162944
	11.7408	0.00663847	11.7413	0.019528	11.7406	0.016965	11.7452	0.0157505
	11.7475	0.00659376	11.7479	0.0196174	11.7473	0.0164956	11.7519	0.0152886
	11.7542	0.00616908	11.7546	0.0191927	11.7539	0.0163168	11.7585	0.0149086
	11.7608	0.00547618	11.7613	0.0188053	11.7606	0.0164434	11.7652	0.0144914
	11.7675	0.00530481	11.7679	0.0184253	11.7673	0.0168085	11.7719	0.0141859
	11.7742	0.00584126	11.7746	0.017859	11.7739	0.0175014	11.7785	0.0141561
	11.7808	0.00663102	11.7812	0.0171661	11.7806	0.0183806	11.7852	0.0145882
	11.7875	0.00732392	11.7879	0.0174344	11.7873	0.0192001	11.7919	0.0154525
	11.7942	0.00774115	11.7946	0.0182465	11.794	0.0194609	11.7985	0.0161305
	11.8008	0.00763685	11.8012	0.0189617	11.8006	0.0187978	11.8052	0.0165924
	11.8075	0.00625104	11.8079	0.0193045	11.8073	0.01771	11.8119	0.017263
	11.8142	0.00404567	11.8146	0.0194609	11.814	0.016734	11.8185	0.017561
	11.8208	0.00214577	11.8212	0.0195578	11.8206	0.0161305	11.8252	0.0170916
	11.8275	0.00143051	11.8279	0.0192374	11.8273	0.0156686	11.8319	0.0161678
	11.8342	0.00169128	11.8346	0.0188053	11.8339	0.0152066	11.8385	0.015907
	11.8408	0.00207126	11.8413	0.0185668	11.8406	0.015147	11.8452	0.0161976
	11.8475	0.00276417	11.8479	0.018388	11.8473	0.0153482	11.8519	0.0161678
	11.8542	0.00354648	11.8546	0.0181273	11.8539	0.0157878	11.8585	0.0159293
	11.8608	0.00455976	11.8613	0.0178143	11.8606	0.0162199	11.8652	0.0160858
	11.8675	0.00496209	11.8679	0.0174865	11.8673	0.0169575	11.8719	0.0165924
	11.8742	0.00483543	11.8746	0.0171885	11.874	0.0182316	11.8785	0.0170991
	11.8808	0.00465661	11.8812	0.0171512	11.8806	0.0198483	11.8852	0.0174567
	11.8875	0.00482798	11.8879	0.0178739	11.8873	0.0215173	11.8919	0.0178069
	11.8942	0.0051707	11.8946	0.0187159	11.894	0.0226349	11.8985	0.0181794
	11.9008	0.005126	11.9012	0.0194237	11.9006	0.0232309	11.9052	0.0182986
	11.9075	0.00479817	11.9079	0.0200793	11.9073	0.0232086	11.9119	0.0182688
	11.9142	0.00422448	11.9146	0.0205338	11.9139	0.0227019	11.9185	0.0178665
	11.9208	0.00365824	11.9213	0.020206	11.9206	0.0219494	11.9252	0.0175014
	11.9275	0.00283867	11.9279	0.0189692	11.9273	0.0209957	11.9319	0.0175834
	11.9342	0.00201911	11.9346	0.0178218	11.9339	0.0202358	11.9385	0.0178814
	11.9408	0.000990927	11.9413	0.0172183	11.9406	0.0196546	11.9452	0.0181273
	11.9475	0.00012666	11.9479	0.0169426	11.9473	0.0195056	11.9519	0.0182614
	11.9542	-0.00026077	11.9546	0.0167936	11.954	0.0198856	11.9585	0.0185966
	11.9608	-0.000149012	11.9612	0.0169948	11.9606	0.0203997	11.9652	0.0188425
	11.9675	0.000238419	11.9679	0.0176206	11.9673	0.0205711	11.9719	0.018619
	11.9742	0.000730157	11.9746	0.0185147	11.974	0.0202954	11.9785	0.0181943
	11.9808	0.00146031	11.9812	0.0193119	11.9806	0.0200942	11.9852	0.0179633
	11.9875	0.00218302	11.9879	0.0196993	11.9873	0.0203326	11.9919	0.0174269
	11.9942	0.00267476	11.9946	0.0197664	11.9939	0.0204071	11.9985	0.0164434
	12.0008	0.00289828	12.0013	0.0199154	12.0006	0.0197217	12.0052	0.0154153
	12.0075	0.0031963	12.0079	0.0197515	12.0073	0.0188276	12.0119	0.0147521
	12.0142	0.00341237	12.0146	0.0188649	12.0139	0.0181571	12.0185	0.014551
	12.0208	0.00371784	12.0213	0.0172928	12.0206	0.017643	12.0252	0.014551
	12.0275	0.00406057	12.0279	0.0159889	12.0273	0.0166595	12.0319	0.0150204
	12.0342	0.00488013	12.0346	0.0155568	12.034	0.0155717	12.0385	0.0157654
	12.0408	0.00594556	12.0412	0.0153556	12.0406	0.0149757	12.0452	0.016205
	12.0475	0.0069961	12.0479	0.0152811	12.0473	0.0146255	12.0519	0.0159144
	12.0542	0.00769645	12.0546	0.0155717	12.054	0.014171	12.0585	0.0151321
	12.0608	0.00799447	12.0612	0.0164136	12.0606	0.0138208	12.0652	0.0142679
	12.0675	0.0077635	12.0679	0.0175461	12.0673	0.0144243	12.0719	0.0138879
	12.0742	0.0064373	12.0746	0.018172	12.0739	0.0154451	12.0785	0.0141785
	12.0808	0.00483543	12.0813	0.0185966	12.0806	0.0165552	12.0852	0.0153184
	12.0875	0.00342727	12.0879	0.0191703	12.0873	0.0173151	12.0919	0.0169277
	12.0942	0.00283867	12.0946	0.0198185	12.0939	0.0182688	12.0985	0.0179932
	12.1008	0.00266731	12.1013	0.0202209	12.1006	0.0188947	12.1052	0.017859
	12.1075	0.00339001	12.1079	0.0199154	12.1073	0.0186116	12.1119	0.0165924
	12.1142	0.00524521	12.1146	0.0197515	12.114	0.0180006	12.1185	0.0150949
	12.1208	0.00742823	12.1212	0.0201538	12.1206	0.0175461	12.1252	0.0139251
	12.1275	0.00888109	12.1279	0.0212044	12.1273	0.0176728	12.1319	0.0132322
	12.1342	0.00937283	12.1346	0.0222474	12.134	0.0173226	12.1385	0.0129864
	12.1408	0.00932068	12.1412	0.0224486	12.1406	0.0167117	12.1452	0.0132099
	12.1475	0.00870228	12.1479	0.0219122	12.1473	0.0159517	12.1519	0.0135154
	12.1542	0.00742078	12.1546	0.0207797	12.154	0.0153407	12.1585	0.0134408
	12.1608	0.00557303	12.1613	0.0195801	12.1606	0.0146627	12.1652	0.013046
	12.1675	0.00397861	12.1679	0.0181571	12.1673	0.0139922	12.1719	0.012733
	12.1742	0.00334531	12.1746	0.0168979	12.1739	0.0137687	12.1785	0.0128001
	12.1808	0.00371784	12.1813	0.0166744	12.1806	0.0141412	12.1852	0.0130236
	12.1875	0.00461191	12.1879	0.0174791	12.1873	0.0150204	12.1919	0.0137836
	12.1942	0.00540167	12.1946	0.018537	12.1939	0.0160486	12.1985	0.01508
	12.2008	0.00590086	12.2012	0.0188202	12.2006	0.0169799	12.2052	0.0163913
	12.2075	0.0057742	12.2079	0.0182465	12.2073	0.0175089	12.2119	0.0168979
	12.2142	0.00467151	12.2146	0.0174418	12.214	0.0178441	12.2185	0.0165775
	12.2208	0.00336021	12.2212	0.0166818	12.2206	0.0178367	12.2252	0.016354
	12.2275	0.00242889	12.2279	0.0159293	12.2273	0.0175014	12.2319	0.015907
	12.2342	0.00219792	12.2346	0.0151172	12.234	0.0169203	12.2385	0.015147
	12.2408	0.00239164	12.2413	0.0142381	12.2406	0.016287	12.2452	0.0141263
	12.2475	0.00299513	12.2479	0.0137091	12.2473	0.0162274	12.2519	0.0134632
	12.2542	0.00362843	12.2546	0.0135079	12.2539	0.0166371	12.2585	0.0133067
	12.2608	0.00356883	12.2613	0.0135079	12.2606	0.0175983	12.2652	0.0131726
	12.2675	0.00263751	12.2679	0.013642	12.2673	0.0187904	12.2719	0.0134856
	12.2742	0.00163168	12.2746	0.0138059	12.2739	0.0201836	12.2785	0.0140443
	12.2808	0.000849366	12.2812	0.0143796	12.2806	0.0217333	12.2852	0.0145733
	12.2875	0.000491738	12.2879	0.015296	12.2873	0.022985	12.2919	0.0147969
	12.2942	0.000216067	12.2946	0.016138	12.294	0.0236332	12.2985	0.0149235
	12.3008	5.96046e-05	12.3012	0.0161082	12.3006	0.0231713	12.3052	0.0153929
	12.3075	7.45058e-05	12.3079	0.0152141	12.3073	0.0218973	12.3119	0.0157058
	12.3142	-2.23517e-05	12.3146	0.0143945	12.314	0.0197887	12.3185	0.0156164
	12.3208	0.00026077	12.3212	0.0140816	12.3206	0.0170842	12.3252	0.0154674
	12.3275	0.000439584	12.3279	0.01394	12.3273	0.01432	12.3319	0.0153258
	12.3342	0.000707805	12.3346	0.0135154	12.3339	0.0121817	12.3385	0.0155047
	12.3408	0.00064075	12.3413	0.013195	12.3406	0.0112206	12.3452	0.0156537
	12.3475	0.000432134	12.3479	0.0132769	12.3473	0.0112951	12.3519	0.0156835
	12.3542	0.000745058	12.3546	0.0135377	12.3539	0.012055	12.3585	0.0157282
	12.3608	0.00104308	12.3613	0.0136346	12.3606	0.013262	12.3652	0.0158325
	12.3675	0.00133365	12.3679	0.0134483	12.3673	0.0145584	12.3719	0.0163913
	12.3742	0.00119954	12.3746	0.0134856	12.374	0.0158846	12.3785	0.0169277
	12.3808	0.00116229	12.3812	0.0138804	12.3806	0.0168979	12.3852	0.0173897
	12.3875	0.00150502	12.3879	0.0146329	12.3873	0.0172928	12.3919	0.0177249
	12.3942	0.00121444	12.3946	0.0154004	12.394	0.0171214	12.3985	0.0179783
	12.4008	0.000491738	12.4012	0.0158623	12.4006	0.0170022	12.4052	0.0180081
	12.4075	-0.000216067	12.4079	0.0158623	12.4073	0.017263	12.4119	0.0177249
	12.4142	5.96046e-05	12.4146	0.0154749	12.4139	0.0175163	12.4185	0.0176877
	12.4208	0.00090152	12.4213	0.0151172	12.4206	0.0176802	12.4252	0.0177175
	12.4275	0.0012666	12.4279	0.0148937	12.4273	0.0177175	12.4319	0.0178814
	12.4342	0.00164658	12.4346	0.0146478	12.4339	0.0180453	12.4385	0.017859
	12.4408	0.0025481	12.4413	0.0139996	12.4406	0.0179186	12.4452	0.0181049
	12.4475	0.00377744	12.4479	0.0132173	12.4473	0.0172704	12.4519	0.0189319
	12.4542	0.00426918	12.4546	0.0126213	12.454	0.0166371	12.4585	0.0194907
	12.4608	0.00404567	12.4612	0.0121519	12.4606	0.0163242	12.4652	0.0196993
	12.4675	0.00422448	12.4679	0.0118613	12.4673	0.0164062	12.4719	0.0192523
	12.4742	0.00464916	12.4746	0.0118315	12.474	0.0162497	12.4785	0.0188351
	12.4808	0.0044778	12.4812	0.0123307	12.4806	0.0163019	12.4852	0.0181496
	12.4875	0.00354648	12.4879	0.0130907	12.4873	0.0167862	12.4919	0.0171661
	12.4942	0.00265241	12.4946	0.0137016	12.4939	0.0177994	12.4985	0.0161678
	12.5008	0.00261515	12.5013	0.0141636	12.5006	0.0188351	12.5052	0.0156015
	12.5075	0.00275671	12.5079	0.0143796	12.5073	0.0196472	12.5119	0.0155419
	12.5142	0.00263751	12.5146	0.0146404	12.5139	0.0203028	12.5185	0.0152886
	12.5208	0.00214577	12.5213	0.014782	12.5206	0.0208467	12.5252	0.0148788
	12.5275	0.00131875	12.5279	0.0148788	12.5273	0.0211149	12.5319	0.0141487
	12.5342	0.00100583	12.5346	0.0150129	12.534	0.0203997	12.5385	0.0132769
	12.5408	0.000879169	12.5412	0.0151172	12.5406	0.019066	12.5452	0.0118837
	12.5475	0.000759959	12.5479	0.0151992	12.5473	0.0177771	12.5519	0.0104159
	12.5542	0.000439584	12.5546	0.0149459	12.554	0.0166818	12.5585	0.00990182
	12.5608	0.000335276	12.5612	0.014469	12.5606	0.0156462	12.5652	0.010699
	12.5675	0.00111014	12.5679	0.0140071	12.5673	0.0146851	12.5719	0.0121742
	12.5742	0.00207871	12.5746	0.0136569	12.5739	0.0148043	12.5785	0.0134259
	12.5808	0.00284612	12.5813	0.013724	12.5806	0.0158325	12.5852	0.0141412
	12.5875	0.00318885	12.5879	0.014171	12.5873	0.016436	12.5919	0.0146627
	12.5942	0.00334531	12.5946	0.0147596	12.5939	0.0162572	12.5985	0.0146106
	12.6008	0.00378489	12.6013	0.0154302	12.6006	0.0159517	12.6052	0.0137538
	12.6075	0.00419468	12.6079	0.0160933	12.6073	0.0160635	12.6119	0.0126436
	12.6142	0.00458956	12.6146	0.0170171	12.614	0.0154153	12.6185	0.0121519
	12.6208	0.00496209	12.6212	0.0178367	12.6206	0.0140667	12.6252	0.0129491
	12.6275	0.00565499	12.6279	0.0184178	12.6273	0.0133738	12.6319	0.0142753
	12.6342	0.00672787	12.6346	0.0188947	12.634	0.0141039	12.6385	0.0157803
	12.6408	0.00756979	12.6412	0.0190884	12.6406	0.0153184	12.6452	0.0168383
	12.6475	0.00812858	12.6479	0.0188127	12.6473	0.0162199	12.6519	0.0172406
	12.6542	0.00818074	12.6546	0.0178888	12.654	0.0171661	12.6585	0.0171661
	12.6608	0.00781566	12.6613	0.0167713	12.6606	0.0178963	12.6652	0.0169724
	12.6675	0.00692159	12.6679	0.015825	12.6673	0.0179335	12.6719	0.0167266
	12.6742	0.00584126	12.6746	0.0149161	12.6739	0.0175685	12.6785	0.0159144
	12.6808	0.00500679	12.6813	0.0143871	12.6806	0.017561	12.6852	0.0150651
	12.6875	0.00423193	12.6879	0.0143647	12.6873	0.017643	12.6919	0.0146702
	12.6942	0.0032112	12.6946	0.0151321	12.6939	0.0173524	12.6985	0.0148043
	12.7008	0.00212342	12.7012	0.0162348	12.7006	0.0170395	12.7052	0.0147
	12.7075	0.00137091	12.7079	0.0169873	12.7073	0.0169054	12.7119	0.0144616
	12.7142	0.00116229	12.7146	0.017345	12.714	0.0171289	12.7185	0.0144839
	12.7208	0.0012517	12.7212	0.0169426	12.7206	0.0170544	12.7252	0.0144988
	12.7275	0.00166893	12.7279	0.0158921	12.7273	0.0168532	12.7319	0.0140518
	12.7342	0.0025481	12.7346	0.014253	12.734	0.016734	12.7385	0.0133142
	12.7408	0.00353158	12.7413	0.0126362	12.7406	0.0168681	12.7452	0.0127405
	12.7475	0.00429899	12.7479	0.0116006	12.7473	0.0171587	12.7519	0.0126734
	12.7542	0.00463426	12.7546	0.0110939	12.7539	0.0167415	12.7585	0.0129119
	12.7608	0.00466406	12.7613	0.0109673	12.7606	0.015907	12.7652	0.0136048
	12.7675	0.00465661	12.7679	0.011377	12.7673	0.0154972	12.7719	0.014931
	12.7742	0.0045523	12.7746	0.012219	12.7739	0.0157505	12.7785	0.016205
	12.7808	0.0045523	12.7812	0.0128597	12.7806	0.0162497	12.7852	0.016965
	12.7875	0.00486523	12.7879	0.0126809	12.7873	0.0166148	12.7919	0.0165775
	12.7942	0.00513345	12.7946	0.0119656	12.794	0.0169724	12.7985	0.0157282
	12.8008	0.00507385	12.8012	0.0116602	12.8006	0.017345	12.8052	0.0151619
	12.8075	0.00470877	12.8079	0.0119805	12.8073	0.0168458	12.8119	0.0148714
	12.8142	0.0045076	12.8146	0.0125021	12.814	0.0157729	12.8185	0.0147447
	12.8208	0.0045523	12.8212	0.0131577	12.8206	0.0143349	12.8252	0.0145733
	12.8275	0.00480562	12.8279	0.0139251	12.8273	0.0131354	12.8319	0.014849
	12.8342	0.00555813	12.8346	0.0147372	12.8339	0.0123903	12.8385	0.0152364
	12.8408	0.00613183	12.8413	0.0150502	12.8406	0.0121444	12.8452	0.0147745
	12.8475	0.00597537	12.8479	0.0145137	12.8473	0.0127405	12.8519	0.0137836
	12.8542	0.00529736	12.8546	0.0135154	12.8539	0.0137165	12.8585	0.012897
	12.8608	0.00467151	12.8613	0.0125319	12.8606	0.0150204	12.8652	0.0125095
	12.8675	0.00410527	12.8679	0.0121742	12.8673	0.0163466	12.8719	0.0122413
	12.8742	0.0031665	12.8746	0.0126287	12.874	0.0172481	12.8785	0.0121295
	12.8808	0.00279397	12.8812	0.0138059	12.8806	0.0173151	12.8852	0.012733
	12.8875	0.00344217	12.8879	0.0153333	12.8873	0.0164583	12.8919	0.0134259
	12.8942	0.00465661	12.8946	0.0165254	12.894	0.0152066	12.8985	0.0134036
	12.9008	0.00591576	12.9012	0.0170469	12.9006	0.0139624	12.9052	0.0129566
	12.9075	0.00671297	12.9079	0.0170544	12.9073	0.0131354	12.9119	0.0126511
	12.9142	0.0070855	12.9146	0.0169128	12.9139	0.0127926	12.9185	0.0126734
	12.9208	0.00684708	12.9213	0.0167415	12.9206	0.0127256	12.9252	0.0126883
	12.9275	0.00582635	12.9279	0.0167191	12.9273	0.0124946	12.9319	0.0130683
	12.9342	0.00420958	12.9346	0.0169501	12.9339	0.0121221	12.9385	0.013724
	12.9408	0.00220537	12.9413	0.0175536	12.9406	0.0119954	12.9452	0.0143871
	12.9475	0.000432134	12.9479	0.0185445	12.9473	0.0118166	12.9519	0.0147298
	12.9542	-0.000923872	12.9546	0.0196993	12.954	0.0114441	12.9585	0.0146851
	12.9608	-0.00178814	12.9612	0.0203699	12.9606	0.0111386	12.9652	0.0138879
	12.9675	-0.00177324	12.9679	0.0199601	12.9673	0.0116825	12.9719	0.0125021
	12.9742	-0.000879169	12.9746	0.0189245	12.974	0.0130385	12.9785	0.0117719
	12.9808	3.72529e-05	12.9812	0.0178292	12.9806	0.0143126	12.9852	0.0119731
	12.9875	0.000715256	12.9879	0.0165179	12.9873	0.0154227	12.9919	0.0126287
	12.9942	0.00153482	12.9946	0.0148118	12.9939	0.016585	12.9985	0.0129342
	13.0008	0.00289083	13.0013	0.0132322	13.0006	0.017792	13.0052	0.013791
	13.0075	0.00415742	13.0079	0.0128299	13.0073	0.0185072	13.0119	0.0150725
	13.0142	0.00479817	13.0146	0.0134259	13.0139	0.0183806	13.0185	0.0158772
	13.0208	0.00529736	13.0213	0.0142604	13.0206	0.0178739	13.0252	0.0152513
	13.0275	0.00566989	13.0279	0.0147521	13.0273	0.0174046	13.0319	0.0137985
	13.0342	0.0057295	13.0346	0.0145808	13.034	0.0170544	13.0385	0.0123531
	13.0408	0.00496209	13.0412	0.0140369	13.0406	0.0168905	13.0452	0.0109076
	13.0475	0.00391155	13.0479	0.0133663	13.0473	0.0165254	13.0519	0.00978261
	13.0542	0.00265241	13.0546	0.0128374	13.054	0.0161156	13.0585	0.00902265
	13.0608	0.00158697	13.0612	0.0126511	13.0606	0.0157952	13.0652	0.00905991
	13.0675	0.000849366	13.0679	0.0130609	13.0673	0.0154972	13.0719	0.00946224
	13.0742	0.000841916	13.0746	0.0139326	13.0739	0.0152364	13.0785	0.0101626
	13.0808	0.00125915	13.0813	0.0148714	13.0806	0.0152215	13.0852	0.010848
	13.0875	0.00147521	13.0879	0.0149906	13.0873	0.0158697	13.0919	0.011228
	13.0942	0.00140071	13.0946	0.0142232	13.0939	0.0169128	13.0985	0.0114217
	13.1008	0.00114739	13.1013	0.0125617	13.1006	0.0174865	13.1052	0.011608
	13.1075	0.00111759	13.1079	0.0106469	13.1073	0.0176728	13.1119	0.0119805
	13.1142	0.000990927	13.1146	0.00936538	13.114	0.017643	13.1185	0.0124425
	13.1208	0.000625849	13.1212	0.00939518	13.1206	0.0171959	13.1252	0.0130981
	13.1275	0.000230968	13.1279	0.0105649	13.1273	0.0162721	13.1319	0.0136942
	13.1342	0.000149012	13.1346	0.0124797	13.134	0.0151619	13.1385	0.0142679
	13.1408	1.49012e-05	13.1412	0.0147	13.1406	0.0144541	13.1452	0.0143498
	13.1475	-0.000841916	13.1479	0.0169575	13.1473	0.0140369	13.1519	0.0144541
	13.1542	-0.00246614	13.1546	0.0185817	13.154	0.0133589	13.1585	0.0149682
	13.1608	-0.0038445	13.1613	0.0189394	13.1606	0.012435	13.1652	0.0154227
	13.1675	-0.00439584	13.1679	0.0183508	13.1673	0.0113472	13.1719	0.01546
	13.1742	-0.00403076	13.1746	0.0172257	13.1739	0.0104234	13.1785	0.0146702
	13.1808	-0.00329316	13.1813	0.0162944	13.1806	0.00984967	13.1852	0.0140592
	13.1875	-0.00249594	13.1879	0.0156388	13.1873	0.00952184	13.1919	0.0133887
	13.1942	-0.00159442	13.1946	0.015229	13.1939	0.00970066	13.1985	0.012584
	13.2008	-0.000432134	13.2012	0.0148639	13.2006	0.0101402	13.2052	0.0117719
	13.2075	0.000782311	13.2079	0.0144616	13.2073	0.0106916	13.2119	0.0113025
	13.2142	0.00153482	13.2146	0.0141039	13.214	0.0110343	13.2185	0.0113547
	13.2208	0.00171363	13.2212	0.0139251	13.2206	0.0110567	13.2252	0.01169
	13.2275	0.00178069	13.2279	0.013724	13.2273	0.0107363	13.2319	0.012368
	13.2342	0.00213832	13.2346	0.0138357	13.234	0.0101924	13.2385	0.0132397
	13.2408	0.00229478	13.2413	0.0141114	13.2406	0.00949949	13.2452	0.0140369
	13.2475	0.00214577	13.2479	0.0144392	13.2473	0.00934303	13.2519	0.0142753
	13.2542	0.00151247	13.2546	0.0141859	13.2539	0.00980496	13.2585	0.014089
	13.2608	0.0012517	13.2613	0.0133291	13.2606	0.0108555	13.2652	0.0133291
	13.2675	0.00143051	13.2679	0.0116751	13.2673	0.0121146	13.2719	0.0123754
	13.2742	0.00183284	13.2746	0.00949949	13.2739	0.013046	13.2785	0.011608
	13.2808	0.00221282	13.2812	0.00784546	13.2806	0.0135899	13.2852	0.0112876
	13.2875	0.00222772	13.2879	0.00742078	13.2873	0.0134632	13.2919	0.0117943
	13.2942	0.00215322	13.2946	0.00845641	13.294	0.0130087	13.2985	0.0126883
	13.3008	0.00165403	13.3012	0.00999868	13.3006	0.0125468	13.3052	0.0139922
	13.3075	0.0012964	13.3079	0.0119284	13.3073	0.0120029	13.3119	0.0152141
	13.3142	0.00106543	13.3146	0.0135973	13.314	0.0114962	13.3185	0.015527
[truncated: 7,602 more rows]

## Sheet: Figure 3b
		WELL ID	Singlets/Cells | Geometric Mean (APC-A)			Conc. nM	average
	Specimen_002_A1_A01_005.fcs	A01	24651		Fc-WT	500	24097
	Specimen_003_A2_A02_013.fcs	A02	27517			100	27258.5
	Specimen_004_A3_A03_021.fcs	A03	27843			20	27783
	Specimen_005_A4_A04_029.fcs	A04	28794			4	29014.5
	Specimen_006_A5_A05_037.fcs	A05	28642			0.8	28917.5
	Specimen_002_B1_B01_006.fcs	B01	23543		Fc-WT
	Specimen_003_B2_B02_014.fcs	B02	27000
	Specimen_004_B3_B03_022.fcs	B03	27723
	Specimen_005_B4_B04_030.fcs	B04	29235
	Specimen_006_B5_B05_038.fcs	B05	29193
	Specimen_002_C1_C01_007.fcs	C01	989		Fc-MST-HN	500	1025.5
	Specimen_003_C2_C02_015.fcs	C02	2331			100	2227.5
	Specimen_004_C3_C03_023.fcs	C03	5799			20	5723
	Specimen_005_C4_C04_031.fcs	C04	13433			4	13339.5
	Specimen_006_C5_C05_039.fcs	C05	22338			0.8	22059
	Specimen_007_C6_C06_045.fcs	C06	28840		medium 1		medium
	Specimen_002_D1_D01_008.fcs	D01	1062		Fc-MST-HN		28778.5
	Specimen_003_D2_D02_016.fcs	D02	2124
	Specimen_004_D3_D03_024.fcs	D03	5647
	Specimen_005_D4_D04_032.fcs	D04	13246
	Specimen_006_D5_D05_040.fcs	D05	21780
	Specimen_007_D6_D06_046.fcs	D06	28717		medium 2
	Specimen_002_E1_E01_009.fcs	E01	26568		anti-HEL IgG1-WT	500	26388.5
	Specimen_003_E2_E02_017.fcs	E02	28487			100	28578.5
	Specimen_004_E3_E03_025.fcs	E03	29531			20	29361
	Specimen_005_E4_E04_033.fcs	E04	28688			4	28784.5
	Specimen_006_E5_E05_041.fcs	E05	28710			0.8	28505
	Specimen_001_E6_E06_001.fcs	E06	29668		IHH1		IHH
	Specimen_002_F1_F01_010.fcs	F01	26209		anti-HEL IgG1-WT		29690
	Specimen_003_F2_F02_018.fcs	F02	28670
	Specimen_004_F3_F03_026.fcs	F03	29191
	Specimen_005_F4_F04_034.fcs	F04	28881
	Specimen_006_F5_F05_042.fcs	F05	28300
	Specimen_001_F6_F06_002.fcs	F06	29712		IHH2
	Specimen_002_G1_G01_011.fcs	G01	1585		IgG1-MST-HN	500	1609
	Specimen_003_G2_G02_019.fcs	G02	3566			100	3481.5
	Specimen_004_G3_G03_027.fcs	G03	7941			20	7970.5
	Specimen_005_G4_G04_035.fcs	G04	16154			4	16217
	Specimen_006_G5_G05_043.fcs	G05	23503			0.8	23306
	Specimen_002_H1_H01_012.fcs	H01	1633		IgG1-MST-HN
	Specimen_003_H2_H02_020.fcs	H02	3397
	Specimen_004_H3_H03_028.fcs	H03	8000
	Specimen_005_H4_H04_036.fcs	H04	16280
	Specimen_006_H5_H05_044.fcs	H05	23109

## Sheet: Figure 3c
1	Conc	IgG1-Fc-WT		IgG1-Fc-MST-HN		anti-HEL IgG1-WT		anti-HEL IgG1-MST-HN		anti-Biotin IgG1-IHH
	0	100.214	99.7863	100.214	99.7863	100.214	99.7863	100.214	99.7863
	0.8	99.5257	101.44	77.6204	75.6815	99.762	98.3373	81.6686	80.2995
	4	100.054	101.586	46.6772	46.0274	99.6855	100.356	56.1322	56.57
	20	96.7493	96.3323	20.1505	19.6223	102.615	101.433	27.5935	27.7985
	100	95.6165	93.82	8.0998	7.38051	98.9871	99.623	12.3912	11.804
	500	85.6577	81.8076	3.43659	3.69025	92.3189	91.0715	5.50758	5.67437	103.091	103.244
2		IgG1-Fc-WT		IgG1-Fc-MST-HN		anti-HEL IgG1-WT		anti-HEL IgG1-MST-HN		anti-Biotin IgG1-IHH			IgG1-Fc-WT			IgG1-Fc-MST-HN			anti-HEL IgG1-WT			anti-HEL IgG1-MST-HN			anti-Biotint IgG1-IHH
	0	100.129	99.8709	100.129	99.8709	100.129	99.8709	100.129	99.8709	103.28	100.859		100	100	100	100	100	100	100	100	100	100	100	100	103.167	102.07	105.44
	0.8	93.0325	93.5421	69.1635	69.7755	94.9329	94.025	75.5346	70.8436				100.483	93.2873	93.8968	76.651	69.4695	73.7843	99.0496	94.4789	92.7615	80.9841	73.1891	77.5011
	4	95.1888	95.961	45.1922	43.7168	97.5165	97.2517	53.9266	52.5313				100.82	95.5749	97.673	46.3523	44.4545	46.4226	100.021	97.3841	94.5475	56.3511	53.229	54.2646
	20	95.2867	95.5649	20.6823	19.4806	96.771	96.4995	29.9797	27.5786				96.5408	95.4258	98.7931	19.8864	20.0814	21.484	102.024	96.6353	95.0869	27.696	28.7792	30.1169
	100	90.9718	91.4658	8.02457	7.63736	95.033	96.6331	12.335	11.6986				94.7183	91.2188	94.1238	7.74015	7.83096	8.94378	99.305	95.8331	93.0068	12.0976	12.0168	14.154
	500	83.1698	84.7475	3.40477	3.24899	92.6141	93.6177	5.54109	5.49436				83.7326	83.9587	85.5214	3.56342	3.32688	3.88138	91.6952	93.1159	91.7084	5.59098	5.51772	6.3562
3		IgG1-Fc-WT		IgG1-Fc-MST-HN		anti-HEL IgG1-WT		anti-HEL IgG1-MST-HN
	0	99.2243	100.776	99.2243	100.776	99.2243	100.776	99.2243	100.776	105.491	105.39
	0.8	91.5743	96.2192	73.6898	73.8788	92.4795	93.0434	77.5301	77.4722
	4	98.0052	97.3408	46.5004	46.3449	94.3753	94.7197	54.4948	54.0345
	20	99.6541	97.9321	21.6577	21.3103	96.4569	93.717	30.667	29.5668
	100	94.9147	93.3329	8.96969	8.91788	92.9794	93.0342	14.4314	13.8767
	500	84.1438	86.899	3.92862	3.83414	92.0132	91.4037	6.47963	6.23276
		Statistics Figure 3c
		Within each row, compare columns (simple effects within rows)
		Number of families	6
		Number of comparisons per family	6
		Alpha	0.05
		Tukey's multiple comparisons test	Mean Diff,	95,00% CI of diff,	Below threshold?	Summary	Adjusted P Value
		Row 1
		Fc-WT vs. Fc-MST-HN	0
		Fc-WT vs. anti-HEL IgG1-WT	0
		Fc-WT vs. anti-HEL IgG1-MST-HN	0
		Fc-MST-HN vs. anti-HEL IgG1-WT	0
		Fc-MST-HN vs. anti-HEL IgG1-MST-HN	0
		anti-HEL IgG1-WT vs. anti-HEL IgG1-MST-HN	0
		Row 2
		Fc-WT vs. Fc-MST-HN	22.59	9,872 to 35,30	Yes	**	0.0068
		Fc-WT vs. anti-HEL IgG1-WT	0.459	-11,89 to 12,80	No	ns	0.9985
		Fc-WT vs. anti-HEL IgG1-MST-HN	18.66	5,540 to 31,79	Yes	*	0.0151
		Fc-MST-HN vs. anti-HEL IgG1-WT	-22.13	-33,62 to -10,64	Yes	**	0.0051
		Fc-MST-HN vs. anti-HEL IgG1-MST-HN	-3.923	-16,47 to 8,620	No	ns	0.6198
		anti-HEL IgG1-WT vs. anti-HEL IgG1-MST-HN	18.21	6,066 to 30,34	Yes	*	0.0129
		Row 3
		Fc-WT vs. Fc-MST-HN	52.28	43,63 to 60,93	Yes	***	0.0003
		Fc-WT vs. anti-HEL IgG1-WT	0.7052	-8,239 to 9,649	No	ns	0.9869
		Fc-WT vs. anti-HEL IgG1-MST-HN	43.41	35,32 to 51,50	Yes	***	0.0003
		Fc-MST-HN vs. anti-HEL IgG1-WT	-51.57	-60,62 to -42,53	Yes	***	0.0004
		Fc-MST-HN vs. anti-HEL IgG1-MST-HN	-8.872	-13,71 to -4,032	Yes	**	0.0071
		anti-HEL IgG1-WT vs. anti-HEL IgG1-MST-HN	42.7	34,28 to 51,13	Yes	***	0.0004
		Row 4
		Fc-WT vs. Fc-MST-HN	76.44	71,04 to 81,84	Yes	****	<0,0001
		Fc-WT vs. anti-HEL IgG1-WT	-0.9955	-12,64 to 10,65	No	ns	0.9694
		Fc-WT vs. anti-HEL IgG1-MST-HN	68.06	62,83 to 73,28	Yes	****	<0,0001
		Fc-MST-HN vs. anti-HEL IgG1-WT	-77.43	-90,80 to -64,07	Yes	***	0.0003
		Fc-MST-HN vs. anti-HEL IgG1-MST-HN	-8.38	-12,07 to -4,686	Yes	**	0.0033
		anti-HEL IgG1-WT vs. anti-HEL IgG1-MST-HN	69.05	56,46 to 81,64	Yes	***	0.0005
		Row 5
		Fc-WT vs. Fc-MST-HN	85.18	78,81 to 91,56	Yes	****	<0,0001
		Fc-WT vs. anti-HEL IgG1-WT	-2.695	-12,38 to 6,990	No	ns	0.6296
		Fc-WT vs. anti-HEL IgG1-MST-HN	80.6	74,89 to 86,30	Yes	****	<0,0001
		Fc-MST-HN vs. anti-HEL IgG1-WT	-87.88	-99,64 to -76,11	Yes	****	<0,0001
		Fc-MST-HN vs. anti-HEL IgG1-MST-HN	-4.585	-8,340 to -0,8289	Yes	*	0.0287
		anti-HEL IgG1-WT vs. anti-HEL IgG1-MST-HN	83.29	72,72 to 93,86	Yes	****	<0,0001
		Row 6
		Fc-WT vs. Fc-MST-HN	80.81	77,34 to 84,29	Yes	****	<0,0001
		Fc-WT vs. anti-HEL IgG1-WT	-7.769	-10,80 to -4,736	Yes	**	0.0018
		Fc-WT vs. anti-HEL IgG1-MST-HN	78.58	75,48 to 81,69	Yes	****	<0,0001
		Fc-MST-HN vs. anti-HEL IgG1-WT	-88.58	-91,39 to -85,77	Yes	****	<0,0001
		Fc-MST-HN vs. anti-HEL IgG1-MST-HN	-2.231	-3,655 to -0,8069	Yes	*	0.0133
		anti-HEL IgG1-WT vs. anti-HEL IgG1-MST-HN	86.35	83,83 to 88,87	Yes	****	<0,0001
		Test details	Mean 1	Mean 2	Mean Diff,	SE of diff,	N1	N2	q	DF
		Row 1
		Fc-WT vs. Fc-MST-HN	100	100	0	0	3	3
		Fc-WT vs. anti-HEL IgG1-WT	100	100	0	0	3	3
		Fc-WT vs. anti-HEL IgG1-MST-HN	100	100	0	0	3	3
		Fc-MST-HN vs. anti-HEL IgG1-WT	100	100	0	0	3	3
		Fc-MST-HN vs. anti-HEL IgG1-MST-HN	100	100	0	0	3	3
		anti-HEL IgG1-WT vs. anti-HEL IgG1-MST-HN	100	100	0	0	3	3
		Row 2
		Fc-WT vs. Fc-MST-HN	95.89	73.3	22.59	3.109	3	3	10.28	3.962
		Fc-WT vs. anti-HEL IgG1-WT	95.89	95.43	0.459	2.971	3	3	0.2185	3.843
		Fc-WT vs. anti-HEL IgG1-MST-HN	95.89	77.22	18.66	3.223	3	3	8.189	3.998
		Fc-MST-HN vs. anti-HEL IgG1-WT	73.3	95.43	-22.13	2.807	3	3	11.15	3.956
		Fc-MST-HN vs. anti-HEL IgG1-MST-HN	73.3	77.22	-3.923	3.072	3	3	1.806	3.976
		anti-HEL IgG1-WT vs. anti-HEL IgG1-MST-HN	95.43	77.22	18.21	2.933	3	3	8.777	3.872
		Row 3
		Fc-WT vs. Fc-MST-HN	98.02	45.74	52.28	1.655	3	3	44.68	2.693
		Fc-WT vs. anti-HEL IgG1-WT	98.02	97.32	0.7052	2.196	3	3	0.4542	3.995
		Fc-WT vs. anti-HEL IgG1-MST-HN	98.02	54.61	43.41	1.779	3	3	34.5	3.283
		Fc-MST-HN vs. anti-HEL IgG1-WT	45.74	97.32	-51.57	1.707	3	3	42.73	2.648
		Fc-MST-HN vs. anti-HEL IgG1-MST-HN	45.74	54.61	-8.872	1.122	3	3	11.18	3.586
		anti-HEL IgG1-WT vs. anti-HEL IgG1-MST-HN	97.32	54.61	42.7	1.828	3	3	33.04	3.212
		Row 4
		Fc-WT vs. Fc-MST-HN	96.92	20.48	76.44	1.111	3	3	97.31	2.968
		Fc-WT vs. anti-HEL IgG1-WT	96.92	97.92	-0.9955	2.324	3	3	0.6058	2.846
		Fc-WT vs. anti-HEL IgG1-MST-HN	96.92	28.86	68.06	1.213	3	3	79.36	3.6
		Fc-MST-HN vs. anti-HEL IgG1-WT	20.48	97.92	-77.43	2.162	3	3	50.66	2.228
		Fc-MST-HN vs. anti-HEL IgG1-MST-HN	20.48	28.86	-8.38	0.8622	3	3	13.75	3.631
		anti-HEL IgG1-WT vs. anti-HEL IgG1-MST-HN	97.92	28.86	69.05	2.216	3	3	44.07	2.438
		Row 5
		Fc-WT vs. Fc-MST-HN	93.35	8.172	85.18	1.148	3	3	104.9	2.504
		Fc-WT vs. anti-HEL IgG1-WT	93.35	96.05	-2.695	2.118	3	3	1.799	3.254
		Fc-WT vs. anti-HEL IgG1-MST-HN	93.35	12.76	80.6	1.288	3	3	88.52	3.424
		Fc-MST-HN vs. anti-HEL IgG1-WT	8.172	96.05	-87.88	1.862	3	3	66.74	2.18
		Fc-MST-HN vs. anti-HEL IgG1-MST-HN	8.172	12.76	-4.585	0.7992	3	3	8.112	3.12
		anti-HEL IgG1-WT vs. anti-HEL IgG1-MST-HN	96.05	12.76	83.29	1.951	3	3	60.38	2.577
		Row 6
		Fc-WT vs. Fc-MST-HN	84.4	3.591	80.81	0.5849	3	3	195.4	2.324
		Fc-WT vs. anti-HEL IgG1-WT	84.4	92.17	-7.769	0.7338	3	3	14.97	3.882
		Fc-WT vs. anti-HEL IgG1-MST-HN	84.4	5.822	78.58	0.623	3	3	178.4	2.865
		Fc-MST-HN vs. anti-HEL IgG1-WT	3.591	92.17	-88.58	0.498	3	3	251.6	2.458
		Fc-MST-HN vs. anti-HEL IgG1-MST-HN	3.591	5.822	-2.231	0.3126	3	3	10.09	3.272
		anti-HEL IgG1-WT vs. anti-HEL IgG1-MST-HN	92.17	5.822	86.35	0.5423	3	3	225.2	3.171

## Sheet: Figure 3d
	1	Medium		IgG1-Fc-WT		anti-HEL WT		Control IgG H435A		Control IgG		Control IgG half					Fc-WT	Control IgG1 H435A 2 Fabs	Control IgG1 2 Fabs	Control IgG1 1 Fabs	anti-HEL WT
		94.6879	105.312	37.722	46.3754	78.2482	74.7378	101.946	106.2	76.7425	78.5062	58.4926	54.0983				42.0487	104.073	77.6243	56.2955	76.493
		100		42.0487		76.493		104.073		77.6243		56.2955					40.2343	107.791	75.5948	62.891	75.1288
																	38.8396	91.0552	71.0909	56.7729	69.1055
																	42.7621	97.2384	73.7176	61.088	75.5894
																	39.422	96.8598	73.3977	55.9794	70.3699
	2	Medium		IgG1-Fc-WT		anti-HEL WT		Control IgG H435A		Control IgG		Control IgG half
		107.351	92.6486	39.3811	41.0874	80.8233	69.4344	110.156	105.426	85.1395	66.0501	66.264	59.518
		100		40.2343		75.1288		107.791		75.5948		62.891
	3	Medium		IgG1-Fc-WT		anti-HEL WT		Control IgG H435A		Control IgG		Control IgG half
		97.7677	102.232	37.8976	39.7815	66.383	71.828	90.9397	91.1708	70.5324	71.6494	56.0989	57.447
		100		38.8396		69.1055		91.0552		71.0909		56.7729
	4	Medium		IgG1-Fc-WT		anti-HEL WT		Control IgG H435A		Control IgG		Control IgG half
		101.358	98.6423	42.598	42.9262	75.1035	76.0753	96.9294	97.5474	73.5317	73.9035	62.6008	59.5751
		100		42.7621		75.5894		97.2384		73.7176		61.088
	5	Medium		IgG1-Fc-WT		anti-HEL WT		Control IgG H435A		Control IgG		Control IgG half
		98.2916	101.708	39.1143	39.7296	69.7176	71.0222	97.2266	96.493	73.2261	73.5693	57.6183	54.3405
		100		39.422		70.3699		96.8598		73.3977		55.9794
		Statistics Figure 3d
		Number of families	1
		Number of comparisons per family	4
		Alpha	0.05
		Dunn's multiple comparisons test	Mean rank diff,	Significant?	Summary	Adjusted P Value	A-?
		Fc-WT vs. Control IgG1 H435A 2 Fabs	-20	Yes	****	<0,0001	B	Control IgG1 H435A 2 Fabs
		Fc-WT vs. Control IgG1 2 Fabs	-13	Yes	*	0.0209	C	Control IgG1 2 Fabs
		Fc-WT vs. Control IgG1 1 Fabs	-5	No	ns	>0,9999	D	Control IgG1 1 Fabs
		Fc-WT vs. anti-HEL WT	-12	Yes	*	0.0397	E	anti-HEL WT
		Test details	Mean rank 1	Mean rank 2	Mean rank diff,	n1	n2	Z
		Fc-WT vs. Control IgG1 H435A 2 Fabs	3	23	-20	5	5	4.297
		Fc-WT vs. Control IgG1 2 Fabs	3	16	-13	5	5	2.793
		Fc-WT vs. Control IgG1 1 Fabs	3	8	-5	5	5	1.074
		Fc-WT vs. anti-HEL WT	3	15	-12	5	5	2.578

## Sheet: Figure 4a
		WELL ID	Singlets/Cells | Geometric Mean (APC-A)
	1704269.fcs	C06	52531	52878.5	medium	Conc
	1704270.fcs	D06	53226
	1704271.fcs	E06	49748	48746.5	IHH	500 nM
	1704272.fcs	F06	47745
	1704278.fcs	A01	54809	52499.5	Fc-WT	500 nM
	1704279.fcs	B01	50190
	1704280.fcs	C01	16822	16842	Fc-MST-HN	500 nM
	1704281.fcs	D01	16862
	1704282.fcs	E01	53631	53328.5	anti-HEL IgG1-WT	500 nM
	1704283.fcs	F01	53026
	1704284.fcs	G01	29244	28868	anti-HEL IgG1-MST-HN	500 nM
	1704285.fcs	H01	28492
	1704295.fcs	A02	51050	51409.5	Fc-WT	100 nM
	1704296.fcs	B02	51769
	1704297.fcs	C02	21339	20722	Fc-MST-HN	100 nM
	1704298.fcs	D02	20105
	1704299.fcs	E02	56660	55937	anti-HEL IgG1-WT	100 nM
	1704300.fcs	F02	55214
	1704301.fcs	G02	34978	35023.5	anti-HEL IgG1-MST-HN	100 nM
	1704302.fcs	H02	35069
	1704312.fcs	A03	51402	51199.5	Fc-WT	20 nM
	1704313.fcs	B03	50997
	1704314.fcs	C03	29428	29313	Fc-MST-HN	20 nM
	1704315.fcs	D03	29198
	1704316.fcs	E03	55487	55011	anti-HEL IgG1-WT	20 nM
	1704317.fcs	F03	54535
	1704318.fcs	G03	43733	41232	anti-HEL IgG1-MST-HN	20 nM
	1704319.fcs	H03	38731
	1704329.fcs	A04	52184	51479.5	Fc-WT	4 nM
	1704330.fcs	B04	50775
	1704331.fcs	C04	44227	44433.5	Fc-MST-HN	4 nM
	1704332.fcs	D04	44640
	1704333.fcs	E04	54984	53778	anti-HEL IgG1-WT	4 nM
	1704334.fcs	F04	52572
	1704335.fcs	G04	47052	46004.5	anti-HEL IgG1-MST-HN	4 nM
	1704336.fcs	H04	44957
	1704346.fcs	A05	51757	50854.5	Fc-WT	0.8 nM
	1704347.fcs	B05	49952
	1704348.fcs	C05	49765	49281	Fc-MST-HN	0.8 nM
	1704349.fcs	D05	48797
	1704350.fcs	E05	49942	49709.5	anti-HEL IgG1-WT	0.8 nM
	1704351.fcs	F05	49477
	1704352.fcs	G05	49561	48135.5	anti-HEL IgG1-MST-HN	0.8 nM
	1704353.fcs	H05	46710

## Sheet: Figure 4b
1		anti-HEL IgG1-WT		anti-HEL IgG1-MST-HN		IgG1-Fc-WT		IgG1-Fc-MST-HN		anti-Biotin IgG1-IHH
	0	101.946	98.0538	101.946	98.0538	101.946	98.0538	101.946	98.0538	95.5222	91.6147
	0.8	95.575	102.576	104.375	105.433	108.371	107.684	94.8883	101.126
	4	96.3052	102.62	94.6103	101.233	96.523	101.752	82.9163	85.3415
	20	93.803	108.455	87.8605	91.3644	107.179	110.813	60.7778	69.6312
	100	102.161	107.735	70.2341	76.9437	104.321	109.564	49.6667	51.7971
	500	107.416	111.232	61.9201	65.5077	102.469	111.714	41.5402	43.1849
2		anti-HEL IgG1-WT		anti-HEL IgG1-MST-HN		IgG1-Fc-WT		IgG1-Fc-MST-HN		anti-Biotin IgG1-IHH				anti-HEL IgG1-WT			anti-HEL IgG1-MST-HN			IgG1-Fc-WT			IgG1-Fc-MST-HN			IgG1-IHH
	0	99.3428	100.657	99.3428	100.657	99.3428	100.657	99.3428	100.657	94.0798	90.2919			100	100	100	100	100	100	100	100	100	100	100	100	93.5684	92.1859	96.3016
	0.8	100.657	93.5673	93.7262	88.3346	97.8791	94.4656	94.112	92.2814					99.0755	97.1122	94.7996	104.904	91.0304	96.9388	108.028	96.1724	98.1253	98.0069	93.1967	87.6835
	4	103.982	99.4204	88.9813	85.0194	98.6866	96.022	83.6389	84.4199					99.4624	101.701	94.6923	97.9215	87.0004	96.4047	99.1374	97.3543	92.7982	84.1289	84.0294	71.5012
	20	104.933	103.133	82.7047	73.2453	97.2077	96.4418	55.6521	55.2171					101.129	104.033	90.9735	89.6124	77.975	73.136	108.996	96.8248	95.3887	65.2045	55.4346	40.9163
	100	107.151	104.417	66.1479	66.32	96.5421	97.9018	40.3548	38.0211					104.948	105.784	87.3313	73.5889	66.2339	57.0292	106.942	97.2219	99.6947	50.7319	39.1879	29.8956
	500	101.423	100.279	55.3041	53.882	103.651	94.9157	31.8126	31.8882					109.324	100.851	91.3595	63.7139	54.5931	46.3863	107.091	99.2833	100.474	42.3626	31.8504	26.6332
3		anti-HEL IgG1-WT		anti-HEL IgG1-MST-HN		IgG1-Fc-WT		IgG1-Fc-MST-HN		anti-Biotin IgG1-IHH
	0	102.071	97.9292	102.071	97.9292	102.071	97.9292	102.071	97.9292	94.096	98.5072
	0.8	91.2921	98.307	98.3499	95.5276	97.1532	99.0974	89.1069	86.2601
	4	97.1042	92.2805	91.6617	101.148	86.6788	98.9176	72.3794	70.6231
	20	88.9558	92.9912	69.4468	76.8252	93.6712	97.1062	42.0344	39.7982
	100	84.1812	90.4813	54.7103	59.3481	102.179	97.2104	31.1455	28.6458
	500	90.6692	92.0497	45.6552	47.1174	102.622	98.3254	26.7936	26.4729
		Statistics Figure 4c
		Within each row, compare columns (simple effects within rows)
		Number of families	6
		Number of comparisons per family	6
		Alpha	0.05
		Tukey's multiple comparisons test	Mean Diff,	95,00% CI of diff,	Below threshold?	Summary	Adjusted P Value
		Row 1
		anti-HEL IgG1-WT vs. anti-HEL IgG1-MST-HN	0	-14,75 to 14,75	No	ns	>0,9999
		anti-HEL IgG1-WT vs. IgG1-Fc-WT	0	-14,75 to 14,75	No	ns	>0,9999
		anti-HEL IgG1-WT vs. IgG1-Fc-MST-HN	0	-14,75 to 14,75	No	ns	>0,9999
		anti-HEL IgG1-MST-HN vs. IgG1-Fc-WT	0	-14,75 to 14,75	No	ns	>0,9999
		anti-HEL IgG1-MST-HN vs. IgG1-Fc-MST-HN	0	-14,75 to 14,75	No	ns	>0,9999
		IgG1-Fc-WT vs. IgG1-Fc-MST-HN	0	-14,75 to 14,75	No	ns	>0,9999
		Row 2
		anti-HEL IgG1-WT vs. anti-HEL IgG1-MST-HN	-0.6286	-15,37 to 14,12	No	ns	0.9995
		anti-HEL IgG1-WT vs. IgG1-Fc-WT	-3.779	-18,52 to 10,97	No	ns	0.9034
		anti-HEL IgG1-WT vs. IgG1-Fc-MST-HN	4.033	-10,71 to 18,78	No	ns	0.8854
		anti-HEL IgG1-MST-HN vs. IgG1-Fc-WT	-3.151	-17,90 to 11,59	No	ns	0.9409
		anti-HEL IgG1-MST-HN vs. IgG1-Fc-MST-HN	4.662	-10,08 to 19,41	No	ns	0.8344
		IgG1-Fc-WT vs. IgG1-Fc-MST-HN	7.813	-6,932 to 22,56	No	ns	0.4993
		Row 3
		anti-HEL IgG1-WT vs. anti-HEL IgG1-MST-HN	4.843	-9,902 to 19,59	No	ns	0.8182
		anti-HEL IgG1-WT vs. IgG1-Fc-WT	2.189	-12,56 to 16,93	No	ns	0.9789
		anti-HEL IgG1-WT vs. IgG1-Fc-MST-HN	18.73	3,987 to 33,48	Yes	**	0.0076
		anti-HEL IgG1-MST-HN vs. IgG1-Fc-WT	-2.654	-17,40 to 12,09	No	ns	0.9634
		anti-HEL IgG1-MST-HN vs. IgG1-Fc-MST-HN	13.89	-0,8561 to 28,63	No	ns	0.0716
		IgG1-Fc-WT vs. IgG1-Fc-MST-HN	16.54	1,798 to 31,29	Yes	*	0.0223
		Row 4
		anti-HEL IgG1-WT vs. anti-HEL IgG1-MST-HN	18.47	3,725 to 33,22	Yes	**	0.0087
		anti-HEL IgG1-WT vs. IgG1-Fc-WT	-1.691	-16,44 to 13,05	No	ns	0.99
		anti-HEL IgG1-WT vs. IgG1-Fc-MST-HN	44.86	30,11 to 59,61	Yes	****	<0,0001
		anti-HEL IgG1-MST-HN vs. IgG1-Fc-WT	-20.16	-34,91 to -5,417	Yes	**	0.0036
		anti-HEL IgG1-MST-HN vs. IgG1-Fc-MST-HN	26.39	11,64 to 41,13	Yes	***	0.0001
		IgG1-Fc-WT vs. IgG1-Fc-MST-HN	46.55	31,81 to 61,30	Yes	****	<0,0001
		Row 5
		anti-HEL IgG1-WT vs. anti-HEL IgG1-MST-HN	33.74	18,99 to 48,48	Yes	****	<0,0001
		anti-HEL IgG1-WT vs. IgG1-Fc-WT	-1.932	-16,68 to 12,81	No	ns	0.9853
		anti-HEL IgG1-WT vs. IgG1-Fc-MST-HN	59.42	44,67 to 74,16	Yes	****	<0,0001
		anti-HEL IgG1-MST-HN vs. IgG1-Fc-WT	-35.67	-50,41 to -20,92	Yes	****	<0,0001
		anti-HEL IgG1-MST-HN vs. IgG1-Fc-MST-HN	25.68	10,93 to 40,42	Yes	***	0.0002
		IgG1-Fc-WT vs. IgG1-Fc-MST-HN	61.35	46,60 to 76,09	Yes	****	<0,0001
		Row 6
		anti-HEL IgG1-WT vs. anti-HEL IgG1-MST-HN	45.61	30,87 to 60,36	Yes	****	<0,0001
		anti-HEL IgG1-WT vs. IgG1-Fc-WT	-1.771	-16,52 to 12,97	No	ns	0.9886
		anti-HEL IgG1-WT vs. IgG1-Fc-MST-HN	66.9	52,15 to 81,64	Yes	****	<0,0001
		anti-HEL IgG1-MST-HN vs. IgG1-Fc-WT	-47.39	-62,13 to -32,64	Yes	****	<0,0001
		anti-HEL IgG1-MST-HN vs. IgG1-Fc-MST-HN	21.28	6,537 to 36,03	Yes	**	0.002
		IgG1-Fc-WT vs. IgG1-Fc-MST-HN	68.67	53,92 to 83,41	Yes	****	<0,0001
		Test details	Mean 1	Mean 2	Mean Diff,	SE of diff,	N1	N2	q	DF
		Row 1
		anti-HEL IgG1-WT vs. anti-HEL IgG1-MST-HN	100	100	0	5.54	3	3	0	48
		anti-HEL IgG1-WT vs. IgG1-Fc-WT	100	100	0	5.54	3	3	0	48
		anti-HEL IgG1-WT vs. IgG1-Fc-MST-HN	100	100	0	5.54	3	3	0	48
		anti-HEL IgG1-MST-HN vs. IgG1-Fc-WT	100	100	0	5.54	3	3	0	48
		anti-HEL IgG1-MST-HN vs. IgG1-Fc-MST-HN	100	100	0	5.54	3	3	0	48
		IgG1-Fc-WT vs. IgG1-Fc-MST-HN	100	100	0	5.54	3	3	0	48
		Row 2
		anti-HEL IgG1-WT vs. anti-HEL IgG1-MST-HN	97	97.62	-0.6286	5.54	3	3	0.1605	48
		anti-HEL IgG1-WT vs. IgG1-Fc-WT	97	100.8	-3.779	5.54	3	3	0.9647	48
		anti-HEL IgG1-WT vs. IgG1-Fc-MST-HN	97	92.96	4.033	5.54	3	3	1.03	48
		anti-HEL IgG1-MST-HN vs. IgG1-Fc-WT	97.62	100.8	-3.151	5.54	3	3	0.8042	48
		anti-HEL IgG1-MST-HN vs. IgG1-Fc-MST-HN	97.62	92.96	4.662	5.54	3	3	1.19	48
		IgG1-Fc-WT vs. IgG1-Fc-MST-HN	100.8	92.96	7.813	5.54	3	3	1.994	48
		Row 3
		anti-HEL IgG1-WT vs. anti-HEL IgG1-MST-HN	98.62	93.78	4.843	5.54	3	3	1.236	48
		anti-HEL IgG1-WT vs. IgG1-Fc-WT	98.62	96.43	2.189	5.54	3	3	0.5587	48
		anti-HEL IgG1-WT vs. IgG1-Fc-MST-HN	98.62	79.89	18.73	5.54	3	3	4.781	48
		anti-HEL IgG1-MST-HN vs. IgG1-Fc-WT	93.78	96.43	-2.654	5.54	3	3	0.6776	48
		anti-HEL IgG1-MST-HN vs. IgG1-Fc-MST-HN	93.78	79.89	13.89	5.54	3	3	3.545	48
		IgG1-Fc-WT vs. IgG1-Fc-MST-HN	96.43	79.89	16.54	5.54	3	3	4.223	48
		Row 4
		anti-HEL IgG1-WT vs. anti-HEL IgG1-MST-HN	98.71	80.24	18.47	5.54	3	3	4.715	48
		anti-HEL IgG1-WT vs. IgG1-Fc-WT	98.71	100.4	-1.691	5.54	3	3	0.4317	48
		anti-HEL IgG1-WT vs. IgG1-Fc-MST-HN	98.71	53.85	44.86	5.54	3	3	11.45	48
		anti-HEL IgG1-MST-HN vs. IgG1-Fc-WT	80.24	100.4	-20.16	5.54	3	3	5.146	48
		anti-HEL IgG1-MST-HN vs. IgG1-Fc-MST-HN	80.24	53.85	26.39	5.54	3	3	6.736	48
		IgG1-Fc-WT vs. IgG1-Fc-MST-HN	100.4	53.85	46.55	5.54	3	3	11.88	48
		Row 5
		anti-HEL IgG1-WT vs. anti-HEL IgG1-MST-HN	99.35	65.62	33.74	5.54	3	3	8.611	48
		anti-HEL IgG1-WT vs. IgG1-Fc-WT	99.35	101.3	-1.932	5.54	3	3	0.4932	48
		anti-HEL IgG1-WT vs. IgG1-Fc-MST-HN	99.35	39.94	59.42	5.54	3	3	15.17	48
		anti-HEL IgG1-MST-HN vs. IgG1-Fc-WT	65.62	101.3	-35.67	5.54	3	3	9.105	48
		anti-HEL IgG1-MST-HN vs. IgG1-Fc-MST-HN	65.62	39.94	25.68	5.54	3	3	6.555	48
		IgG1-Fc-WT vs. IgG1-Fc-MST-HN	101.3	39.94	61.35	5.54	3	3	15.66	48
		Row 6
		anti-HEL IgG1-WT vs. anti-HEL IgG1-MST-HN	100.5	54.9	45.61	5.54	3	3	11.64	48
		anti-HEL IgG1-WT vs. IgG1-Fc-WT	100.5	102.3	-1.771	5.54	3	3	0.4521	48
		anti-HEL IgG1-WT vs. IgG1-Fc-MST-HN	100.5	33.62	66.9	5.54	3	3	17.08	48
		anti-HEL IgG1-MST-HN vs. IgG1-Fc-WT	54.9	102.3	-47.39	5.54	3	3	12.1	48
		anti-HEL IgG1-MST-HN vs. IgG1-Fc-MST-HN	54.9	33.62	21.28	5.54	3	3	5.432	48
		IgG1-Fc-WT vs. IgG1-Fc-MST-HN	102.3	33.62	68.67	5.54	3	3	17.53	48

## Sheet: Figure 4c
	20210225	IgG1-Fc-WT		IgG1-Fc-MST-HN		anti HEL IgG1-WT		anti-HEL IgG1-MST-HN
	0	-0.0319125	0.0319125	-0.0319125	0.0319125	-0.0319125	0.0319125	-0.0319125	0.0319125
	4	-0.345488	-0.317738	13.4907	14.8477	-0.306638	-0.320513	5.11849	5.27389
	20	-0.245588	-0.159563	47.5816	48.4224	-0.223388	-0.364913	19.1239	18.0389
	100	0.0735376	0.140138	82.2747	80.4681	-0.126263	-0.101288	43.1	42.7836
	500	1.34171	1.79404	100.185	99.8155	0.326063	0.328838	64.3426	66.6708
	20210301	IgG1-Fc-WT		IgG1-Fc-MST-HN		anti HEL IgG1-WT		anti-HEL IgG1-MST-HN					IgG1-Fc-WT			IgG1-Fc-MST-HN			anti-HEL Ig1-WT			anti-HEL IgG1-MST-HN
	0	-0.0107021	0.0107021	-0.0107021	0.0107021	-0.0107021	0.0107021	-0.0107021	0.0107021			0	0	0	0	0	0	0	0	0	0.0180123	0	0	0
	4	0.00642123	0.0107021	10.9054	10.5244	0.0107021	0.00214041	4.58262	4.48844			4	-0.331613	0.00856164	0.0734347	14.1692	10.7149	18.0968	-0.313575	0.00642123	0.0387957	5.19619	4.53553	6.102
	20	0.0620719	0.109161	43.4867	43.277	-0.0107021	-0.00214041	18.0629	17.9473			20	-0.202575	0.0856164	0.0872903	48.002	43.3818	55.0829	-0.29415	-0.00642123	0.0457235	18.5814	18.0051	21.9985
	100	0.327483	0.374572	86.4747	87.0997	0.0449486	0.0449486	46.1109	45.2633			100	0.106838	0.351027	0.583321	81.3714	86.7872	90.0655	-0.113775	0.0449486	0.138556	42.9418	45.6871	46.4592
	500	2.93878	3.09717	92.9944	107.006	0.648545	0.644264	70.1263	70.3831			500	1.56788	3.01798	4.06939	100	100	100	0.32745	0.646404	0.786998	65.5067	70.2547	66.6219
	20210302	IgG1-Fc-WT		IgG1-Fc-MST-HN		anti HEL IgG1-WT		anti-HEL IgG1-MST-HN
	0	-0.00831336	0.00831336	-0.00831336	0.00831336	0.0277112	0.00831336	-0.00831336	0.00831336
	4	0.0609646	0.0859047	17.8848	18.3088	0.047109	0.0304823	6.54538	5.65863
	20	0.069278	0.105303	54.7019	55.464	0.0360246	0.0554224	23.6903	20.3068
	100	0.554224	0.612417	89.776	90.3551	0.127471	0.14964	50.0686	42.8498
	500	4.14282	3.99595	91.5439	108.456	0.748202	0.825794	71.7942	61.4496
		Statistics Figure 4c
		Compare each cell mean with the other cell mean in that row
		Number of families	1
		Number of comparisons per family	5
		Alpha	0.05
		Šídák's multiple comparisons test	Mean Diff,	95,00% CI of diff,	Below threshold?	Summary	Adjusted P Value
		Fc-MST-HN - anti-HEL IgG1-MST-HN
		Row 1	0	-6,652 to 6,652	No	ns	>0,9999
		Row 2	9.049	2,397 to 15,70	Yes	**	0.0049
		Row 3	29.29	22,64 to 35,95	Yes	****	<0,0001
		Row 4	41.05	34,39 to 47,70	Yes	****	<0,0001
		Row 5	32.54	25,89 to 39,19	Yes	****	<0,0001
		Test details	Mean 1	Mean 2	Mean Diff,	SE of diff,	N1	N2	t	DF
		Fc-MST-HN - anti-HEL IgG1-MST-HN
		Row 1	0	0	0	2.345	3	3	0	20
		Row 2	14.33	5.278	9.049	2.345	3	3	3.858	20
		Row 3	48.82	19.53	29.29	2.345	3	3	12.49	20
		Row 4	86.07	45.03	41.05	2.345	3	3	17.5	20
		Row 5	100	67.46	32.54	2.345	3	3	13.87	20

## Sheet: Figure 5a
	IgG1-WT		IgG1-IHH
1	62.4	64.3	6.05	5.44
2	44.3	42.6	2.43	2.46
3	49.1	49	2.26	2.08
4	44.2	45.7	2.3	2.66
	*values indicate ng
		Statistics Figure 5a
		Table Analyzed	5A
		Column B	IgG1-IHH
		vs.	vs,
		Column A	IgG1-WT
		Mann Whitney test
		P value	0.0286
		Exact or approximate P value?	Exact
		P value summary	*
		Significantly different (P < 0.05)?	Yes
		One- or two-tailed P value?	Two-tailed
		Sum of ranks in column A,B	26 , 10
		Mann-Whitney U	0
		Difference between medians
		Median of column A	47,00, n=4
		Median of column B	2,463, n=4
		Difference: Actual	-44.54
		Difference: Hodges-Lehmann	-43.04

## Sheet: Figure 5b
	Experiment 1
	Conc	1	anti-HEL IgG1 MST-HN		IgG1 Fc MST-HN		anti-HEL IgG1 WT		IgG1 Fc WT		anti-BT IgG1 IHH		medium				Conc Inhibitor (nM)	anti-HEL IgG1-MST-HN			IgG1-Fc-MST-HN			anti-HEL IgG1-WT			IgG1-Fc-WT			anti-Biotin IgG1 IHH (alone)			anti-Biotin IgG1-WT (alone)
	0.032		101.189	96.6486	97.2973	98.3784											0.032	98.9189	85.7932	88.6339	97.8378	79.1634	89.071
	0.16		98.3784	92.5405	98.8108	104											0.16	95.4595	99.3686	100	101.405	91.7916	95.5191
	0.8		90.8108	92.1081	104.216	100.324											0.8	91.4595	100.552	94.4262	102.27	96.2115	95.1913
	4		84.3243	93.8378	84.3243	81.0811											4	89.0811	97.5533	95.082	82.7027	85.8721	80.765
	20		54.2703	71.1351	48.8649	41.5135											20	62.7027	82.6362	68.6339	45.1892	56.8272	51.2568
	100		33.7297	47.1351	21.5784	22.7027											100	40.4324	52.4862	35.9563	22.1405	19.1792	18.0546
	500		39.1351	43.6757	23.1351	20.3243	103.568	106.378	101.189	94.7027			95.7838	104.216			500	41.4054	25.8879	14.2295	21.7297	12.3994	7.79235	104.973	85.8721	71.5847	97.9459	76.4799	66.6667		9.06867	8.78688	100	100
	2500		32.4324	35.027	21.6	20.627											2500	33.7297	16.4167	9.5847	21.1135	13.307	5.11475
	0.032		98.9189		97.8378
	0.16		95.4595		101.405
	0.8		91.4595		102.27
	4		89.0811		82.7027													Statistics Figure 5b
	20		62.7027		45.1892
	100		40.4324		22.1405													Compare each cell mean with the other cell mean in that row
	500		41.4054		21.7297		104.973		97.9459				100
	2500		33.7297		21.1135													Number of families	1
																		Number of comparisons per family	8
																		Alpha	0.05
	Experiment 2
	Conc	2	anti-HEL IgG1 MST-HN		IgG1 Fc MST-HN		anti-HEL IgG1 WT		IgG1 Fc WT		anti-BT IgG1 IHH		medium					Šídák's multiple comparisons test	Mean Diff,	95,00% CI of diff,	Below threshold?	Summary	Adjusted P Value
	0.032		86.5036	85.0829	73.2439	85.0829
	0.16		92.502	106.235	96.6062	86.9771												anti-HEL IgG1-MST-HN - Fc-MST-HN
	0.8		98.0268	103.078	89.0292	103.394												0.032	2.425	-15,42 to 20,27	No	ns	>0,9999
	4		94.0805	101.026	84.7672	86.9771												0.16	2.038	-15,81 to 19,89	No	ns	>0,9999
	20		72.9282	92.3441	55.5643	58.09												0.8	-2.412	-20,26 to 15,44	No	ns	>0,9999
	100		37.8848	67.0876	18.6267	19.7316												4	10.79	-7,056 to 28,64	No	ns	0.5179
	500		23.8358	27.94	12.2652	12.5335	88.7135	83.0308	74.8224	78.1373	9.55012	8.58721	98.5004	101.5				20	20.23	2,385 to 38,08	Yes	*	0.0185
	2500		16.8903	15.9432	13.3228	13.2912												100	23.17	5,319 to 41,02	Yes	**	0.0051
																		500	13.2	-4,648 to 31,05	No	ns	0.2696
	0.032		85.7932		79.1634													2500	6.732	-11,12 to 24,58	No	ns	0.9272
	0.16		99.3686		91.7916
	0.8		100.552		96.2115
	4		97.5533		85.8721													Test details	Mean 1	Mean 2	Mean Diff,	SE of diff,	N1	N2	t	DF
	20		82.6361		56.8272
	100		52.4862		19.1792													anti-HEL IgG1-MST-HN - Fc-MST-HN
	500		25.8879		12.3994		85.8721		76.4799		9.06867		100					0.032	91.12	88.69	2.425	6.116	3	3	0.3964	32
	2500		16.4167		13.307													0.16	98.28	96.24	2.038	6.116	3	3	0.3332	32
																		0.8	95.48	97.89	-2.412	6.116	3	3	0.3943	32
																		4	93.91	83.11	10.79	6.116	3	3	1.765	32
	Experiment 3																	20	71.32	51.09	20.23	6.116	3	3	3.308	32
																		100	42.96	19.79	23.17	6.116	3	3	3.788	32
	Conc	3	anti-HEL IgG1 MST-HN		IgG1 Fc MST-HN		anti-HEL IgG1 WT		IgG1 Fc WT		anti-BT IgG1 IHH		medium					500	27.17	13.97	13.2	6.116	3	3	2.158	32
	0.032		90.929	86.3388	88.7432	89.3989												2500	19.91	13.18	6.732	6.116	3	3	1.101	32
	0.16		104.044	95.9563	99.235	91.8033
	0.8		90.929	97.9235	100.765	89.6175
	4		94.8634	95.3005	80.4372	81.0929
	20		64.6995	72.5683	52.8962	49.6175
	100		26.4481	45.4645	20.8087	15.3005
	500		12.0656	16.3934	9.00546	6.57923	73.8798	69.2896	68.4153	64.918	8.76503	8.80874
	2500		9.15847	10.0109	5.55191	4.6776
	0.032		88.6339		89.071
	0.16		100		95.5191
	0.8		94.4262		95.1913
	4		95.082		80.765
	20		68.6339		51.2568
	100		35.9563		18.0546
	500		14.2295		7.79235		71.5847		66.6667		8.78689
	2500		9.5847		5.11475

[truncated: 8 more sheets: Figure 5c, Supplementary Figure 1b, Supplementary Figure 2, Supplementary Figure 4, Supplementary Figure 5, Supplementary Figure 6, Supplementary Figure 7, Supplementary Figure 8]
